# Supplementary material for: N′-[(E)-2-Chloro-5-nitro­benzyl­idene]-2-nitro­benzohydrazide
Source: Acta Crystallogr Sect E Struct Rep Online. 2010 Jul 14;66(Pt 8):o2026. doi: 10.1107/S1600536810026723 (PMC3007334; doi:10.1107/S1600536810026723)
Supplement: Supplementary file 2 [file e-66-o2026-Isup2.hkl]

# 
# h,k,l, Fc-squared, Fo-squared, sigma(Fo-squared) and status flag 
# 
data_I
_shelx_title ' P-1 in P-1' 
_shelx_refln_list_code          4 
_shelx_F_calc_maximum      116.89 
_exptl_crystal_F_000       356.00 
_reflns_d_resolution_high  0.8255 
 
loop_ 
 _symmetry_equiv_pos_as_xyz 
 'x, y, z' 
 '-x, -y, -z' 
 
_cell_length_a     7.4324 
_cell_length_b     9.2961 
_cell_length_c    12.4040 
_cell_angle_alpha  77.621 
_cell_angle_beta   87.674 
_cell_angle_gamma  76.271 
 
_shelx_F_squared_multiplier     1.000 
 
loop_ 
 _refln_index_h 
 _refln_index_k 
 _refln_index_l 
 _refln_F_squared_calc 
 _refln_F_squared_meas 
 _refln_F_squared_sigma 
 _refln_observed_status 
   2   0   0     8021.65     6692.91     94.04 o 
   3   0   0      318.98      252.79      5.12 o 
   4   0   0      232.19      247.49      6.06 o 
   5   0   0       39.95       38.58      2.76 o 
   6   0   0       28.22       26.41      3.23 o 
   7   0   0        2.24        2.96      2.02 o 
   8   0   0        0.09       -1.75      1.89 o 
  -8   1   0        0.40       -0.81      1.89 o 
  -7   1   0       22.13       18.73      3.23 o 
  -6   1   0       19.13       20.34      2.96 o 
  -5   1   0       86.59       76.24      2.75 o 
  -4   1   0      127.73      113.30      3.91 o 
  -3   1   0      424.83      510.62     14.95 o 
   3   1   0      529.28      460.73      8.96 o 
   4   1   0      255.02      242.05      6.74 o 
   6   1   0        4.92        7.95      2.02 o 
   7   1   0        2.22        7.28      2.43 o 
   8   1   0        3.58        2.29      2.29 o 
  -8   2   0        0.28        0.67      2.16 o 
  -7   2   0        4.44        2.29      2.16 o 
  -6   2   0        0.69        2.43      1.89 o 
  -5   2   0       80.18       76.34      2.95 o 
  -4   2   0      268.84      354.50      6.27 o 
  -3   2   0       51.30       35.03      1.65 o 
  -2   2   0        6.57        3.38      1.08 o 
   2   2   0     1703.73     1935.66     16.78 o 
   3   2   0       70.51       67.59      1.95 o 
   4   2   0      215.32      235.96      4.47 o 
   5   2   0        2.37        1.21      1.08 o 
   6   2   0        0.69       -0.40      0.76 o 
   7   2   0        0.87        0.13      1.48 o 
   8   2   0        9.93       12.80      3.10 o 
  -7   3   0        0.12       -0.81      1.89 o 
  -6   3   0        0.11       -0.40      1.62 o 
  -5   3   0        6.83        3.77      1.89 o 
  -4   3   0      370.89      462.19     11.25 o 
  -3   3   0      196.19      141.02      3.55 o 
  -2   3   0      480.45      374.18      5.95 o 
  -1   3   0        3.15        1.55      0.48 o 
   0   3   0      671.98     1004.50     14.98 o 
   2   3   0      996.98      945.05     13.81 o 
   3   3   0      816.85      795.61      8.15 o 
   4   3   0        4.56        2.74      0.61 o 
   5   3   0       13.43       17.51      2.16 o 
   6   3   0       12.15       11.51      1.47 o 
   7   3   0       11.52       10.24      2.43 o 
  -7   4   0        0.01        1.08      2.16 o 
  -6   4   0        0.37       -1.21      1.62 o 
  -5   4   0       76.06       79.76      5.25 o 
  -4   4   0       29.31       40.50      4.51 o 
  -3   4   0       50.56       68.41      2.61 o 
  -2   4   0      293.10      323.27      7.68 o 
  -1   4   0      573.31      424.55      6.52 o 
   0   4   0      501.68      418.75      6.10 o 
   1   4   0      492.44      565.02      6.09 o 
   2   4   0      215.35      215.56      6.20 o 
   3   4   0       49.16       40.41      2.73 o 
   4   4   0      384.79      447.10      7.57 o 
   5   4   0      153.48      161.65      4.33 o 
   6   4   0      140.43      131.02      4.22 o 
   7   4   0        6.16        5.52      2.16 o 
   8   4   0        1.70        1.75      1.75 o 
  -6   5   0        0.07        0.67      1.75 o 
  -5   5   0       32.53       32.06      3.77 o 
  -4   5   0       38.50       46.47      2.65 o 
  -3   5   0      210.91      185.49      5.39 o 
  -2   5   0       62.03       46.35      2.24 o 
  -1   5   0        2.14        1.01      0.61 o 
   0   5   0      228.06      259.74      4.75 o 
   1   5   0       10.89        8.65      0.74 o 
   2   5   0      131.58      134.27      5.52 o 
   3   5   0       15.06       13.47      1.38 o 
   4   5   0       30.88       33.60      2.14 o 
   5   5   0       50.19       56.79      2.81 o 
   6   5   0       22.21       21.25      3.03 o 
   7   5   0        0.02        3.91      2.02 o 
   8   5   0        0.45        1.08      1.89 o 
  -6   6   0        4.15        7.54      3.10 o 
  -5   6   0        0.02       -1.08      1.48 o 
  -4   6   0       84.69       87.81      3.76 o 
  -3   6   0       74.65       85.00      5.93 o 
  -2   6   0       25.78       28.77      2.10 o 
  -1   6   0      206.40      243.85      5.27 o 
   0   6   0      427.53      416.04     14.62 o 
   1   6   0       79.30       87.18      6.26 o 
   2   6   0       44.60       48.30      2.48 o 
   3   6   0      142.07      137.59      4.31 o 
   4   6   0        7.65        8.57      3.10 o 
   5   6   0       17.40       17.24      1.94 o 
   6   6   0       41.25       37.12      4.65 o 
   7   6   0        5.48        5.68      1.80 o 
   8   6   0        7.46        4.85      2.56 o 
  -5   7   0        4.67        3.23      2.43 o 
  -4   7   0       28.41       29.00      2.62 o 
  -3   7   0        0.50       -0.34      1.28 o 
  -2   7   0       96.25       93.93      4.72 o 
  -1   7   0        4.61        5.79      2.02 o 
   0   7   0       45.65       53.89      4.04 o 
   1   7   0      671.67      700.96     12.33 o 
   2   7   0       44.20       51.89      2.85 o 
   3   7   0      204.70      211.07      5.62 o 
   4   7   0       31.23       40.79      2.81 o 
   5   7   0       47.42       52.29      6.13 o 
   6   7   0        9.78        9.54      2.29 o 
   7   7   0        0.00        1.58      2.02 o 
  -4   8   0        0.57        1.08      2.02 o 
  -3   8   0        6.76        4.98      2.43 o 
  -2   8   0        7.89       10.51      2.56 o 
  -1   8   0      136.57      144.02      6.87 o 
   0   8   0       16.50       16.84      2.96 o 
   1   8   0        3.97        4.04      2.16 o 
   2   8   0      402.18      420.57      8.91 o 
   3   8   0        0.38        0.20      1.05 o 
   4   8   0       98.00      108.34      4.47 o 
   5   8   0        0.28        0.38      1.68 o 
   6   8   0        2.40        1.57      1.52 o 
   7   8   0        7.95        7.68      3.10 o 
  -3   9   0       17.22       20.34      3.77 o 
  -2   9   0       28.98       33.68      4.18 o 
  -1   9   0       52.48       48.77      4.72 o 
   0   9   0       32.25       35.84      4.18 o 
   1   9   0       42.15       49.44      4.85 o 
   2   9   0       27.24       25.33      2.96 o 
   3   9   0       40.77       47.38      6.33 o 
   4   9   0        0.35       -0.63      1.55 o 
   5   9   0        0.46        2.00      1.65 o 
   6   9   0        4.14        2.90      1.84 o 
  -1  10   0        0.00       -0.67      2.16 o 
   0  10   0       25.75       35.30      4.58 o 
   1  10   0        2.37        2.96      2.43 o 
   2  10   0        1.78        0.27      2.29 o 
   3  10   0       69.53       68.86      4.24 o 
   4  10   0       32.56       27.96      3.09 o 
   5  10   0        0.05        0.79      1.75 o 
  -5 -10   1        0.34       -1.21      2.56 o 
  -4 -10   1       29.99       26.81      4.58 o 
  -3 -10   1        5.91        4.48      1.84 o 
  -2 -10   1       16.23       12.39      3.23 o 
  -1 -10   1       23.99       26.54      4.18 o 
   0 -10   1        0.03        1.08      2.43 o 
   1 -10   1        8.15        9.43      3.10 o 
  -6  -9   1       18.14       13.88      3.50 o 
  -5  -9   1        0.68        3.23      2.43 o 
  -4  -9   1       38.57       40.31      3.22 o 
  -3  -9   1       78.90      107.86      5.12 o 
  -2  -9   1       94.01       82.72      5.93 o 
  -1  -9   1        3.20        1.75      2.29 o 
   0  -9   1       24.51       29.37      4.04 o 
   1  -9   1        0.94        0.13      2.02 o 
   2  -9   1       29.79       30.18      4.18 o 
  -7  -8   1        1.60        2.29      2.69 o 
  -6  -8   1       28.06       31.12      4.31 o 
  -5  -8   1        7.48        4.93      1.89 o 
  -4  -8   1      170.02      195.29      5.95 o 
  -3  -8   1        9.68       13.61      2.05 o 
  -2  -8   1      103.07      114.05      4.42 o 
  -1  -8   1       55.93       59.82      4.72 o 
   0  -8   1      131.89      134.86      6.74 o 
   1  -8   1        9.76        8.22      2.43 o 
   2  -8   1       63.36       63.46      4.85 o 
   3  -8   1        0.04       -1.48      1.89 o 
   4  -8   1        0.80       -1.62      1.75 o 
  -7  -7   1       15.61       18.46      3.50 o 
  -6  -7   1        4.20        3.07      2.69 o 
  -5  -7   1        6.42        7.13      1.71 o 
  -4  -7   1       15.10       15.50      2.76 o 
  -3  -7   1       42.02       47.96      4.31 o 
  -2  -7   1      127.06      130.42      4.42 o 
  -1  -7   1        8.68        8.08      2.29 o 
   0  -7   1       14.54       11.72      2.56 o 
   1  -7   1       32.61       31.26      3.50 o 
   2  -7   1       34.13       37.79      2.52 o 
   3  -7   1       16.96       22.31      2.29 o 
   4  -7   1       32.91       24.79      3.50 o 
   5  -7   1        2.39        1.75      2.16 o 
  -7  -6   1        4.69        5.29      1.76 o 
  -6  -6   1        3.85        1.96      1.36 o 
  -5  -6   1        1.22        1.41      1.13 o 
  -4  -6   1        0.81        0.68      0.90 o 
  -3  -6   1        9.33        9.30      1.42 o 
  -2  -6   1       72.31       77.76      3.05 o 
  -1  -6   1       16.26       14.50      1.57 o 
   0  -6   1      434.32      479.82      7.75 o 
   1  -6   1       37.78       34.16      2.09 o 
   2  -6   1       30.32       24.80      2.00 o 
   3  -6   1       82.48       77.53      3.33 o 
   4  -6   1        0.54        0.81      1.48 o 
   5  -6   1        8.02        8.49      2.69 o 
   6  -6   1       18.58       18.32      3.77 o 
  -7  -5   1       53.43       62.79      4.51 o 
  -6  -5   1        3.32        8.23      1.62 o 
  -5  -5   1       22.76       23.90      2.05 o 
  -4  -5   1      129.78      127.83      3.86 o 
  -3  -5   1       49.25       59.95      2.57 o 
  -2  -5   1      563.87      553.84     11.05 o 
  -1  -5   1      157.73      137.37      2.63 o 
   0  -5   1      301.16      297.76      6.60 o 
   1  -5   1       21.35       20.28      1.52 o 
   2  -5   1      419.47      425.73      7.43 o 
   3  -5   1       93.79       91.17      3.28 o 
   4  -5   1        0.10        0.31      1.03 o 
   5  -5   1        0.16       -1.35      1.48 o 
   6  -5   1        3.00        2.56      2.29 o 
  -8  -4   1        1.90        2.83      2.16 o 
  -7  -4   1        1.61       -0.19      1.28 o 
  -6  -4   1      129.49      129.05      4.24 o 
  -5  -4   1       89.30       84.13      3.19 o 
  -4  -4   1      110.51       87.06      2.28 o 
  -3  -4   1        4.54        5.47      0.63 o 
  -2  -4   1      594.04      521.12      5.79 o 
  -1  -4   1       28.76       39.51      1.26 o 
   0  -4   1      483.58      584.45      7.98 o 
   1  -4   1      337.17      291.41      5.19 o 
   2  -4   1      189.74      265.88      5.19 o 
   3  -4   1       15.54        9.75      1.89 o 
   4  -4   1        2.96        4.88      1.35 o 
   5  -4   1        0.74       -0.40      1.48 o 
   6  -4   1       12.79       15.90      3.23 o 
   7  -4   1        0.35       -0.54      1.89 o 
  -6  -3   1       54.07       62.81      3.57 o 
  -5  -3   1      100.05       97.43      2.66 o 
  -4  -3   1       31.08       26.83      1.26 o 
  -3  -3   1       19.35       14.81      1.87 o 
  -2  -3   1       32.30       40.97      1.09 o 
  -1  -3   1     1171.85      964.73      9.14 o 
   0  -3   1      279.31      176.32      3.22 o 
   2  -3   1      954.20     1237.21     14.66 o 
   3  -3   1       38.46       27.37      2.22 o 
   4  -3   1        1.38        0.67      0.76 o 
   5  -3   1        9.15        7.28      2.02 o 
   6  -3   1       12.16       10.37      2.69 o 
   7  -3   1        0.91        2.56      2.02 o 
  -8  -2   1        4.47        4.31      2.56 o 
  -6  -2   1        0.95        1.68      1.05 o 
  -5  -2   1       10.40       13.21      1.42 o 
  -4  -2   1        2.54        1.00      0.65 o 
  -3  -2   1      301.98      280.98      4.66 o 
  -2  -2   1     2116.48     2371.17     24.48 o 
   1  -2   1     1731.52     2245.60     23.43 o 
   2  -2   1      263.91      406.69      5.87 o 
   3  -2   1     1468.33     1313.08     15.42 o 
   5  -2   1       57.18       81.78      4.98 o 
   6  -2   1        3.12        6.06      2.29 o 
   7  -2   1        2.61        3.64      2.29 o 
   8  -2   1        1.02       -1.48      2.02 o 
  -8  -1   1        0.12       -1.62      1.75 o 
  -7  -1   1        2.11        3.23      2.02 o 
  -6  -1   1       11.52        9.41      1.46 o 
  -5  -1   1       27.77       36.67      2.09 o 
  -4  -1   1        9.17       10.67      3.97 o 
  -3  -1   1     4099.45     3970.34     44.32 o 
  -2  -1   1     8249.49     9206.83    122.94 o 
   3  -1   1     1961.98     2215.33     23.73 o 
   5  -1   1       19.04       11.86      2.16 o 
   6  -1   1        6.83        5.39      2.16 o 
   7  -1   1       12.52       19.80      3.37 o 
   8  -1   1        0.07        1.48      2.16 o 
  -8   0   1        0.10       -1.48      1.62 o 
  -7   0   1        1.32        1.89      1.89 o 
  -6   0   1       18.20       16.44      2.16 o 
  -5   0   1      107.06      116.08      3.53 o 
  -4   0   1     1112.44     1059.07     13.34 o 
  -2   0   1    13662.90    13413.48    130.85 o 
   2   0   1      839.08     1257.86     13.45 o 
   3   0   1      206.24      160.93      4.38 o 
   4   0   1       40.74       34.58      4.31 o 
   5   0   1       70.89      101.62      2.91 o 
   6   0   1        2.20        1.48      1.48 o 
   7   0   1        1.69        4.31      2.02 o 
   8   0   1        0.07        0.67      2.02 o 
  -8   1   1        1.05        1.08      2.29 o 
  -7   1   1       12.25       14.28      2.96 o 
  -6   1   1        2.39        4.45      1.48 o 
  -5   1   1       13.00        8.69      1.23 o 
  -4   1   1       24.66       28.19      1.68 o 
   4   1   1        0.02        0.01      0.52 o 
   5   1   1       58.63       64.80      3.77 o 
   6   1   1       46.37       47.83      3.91 o 
   7   1   1        0.20       -0.40      1.48 o 
   8   1   1        0.02        2.16      2.29 o 
  -8   2   1        0.60        0.67      2.16 o 
  -7   2   1       46.66       45.27      4.85 o 
  -6   2   1      111.78      135.40      6.87 o 
  -5   2   1        0.73       -0.54      1.08 o 
  -4   2   1       22.09       21.90      1.75 o 
  -3   2   1      166.60      158.47     12.53 o 
  -1   2   1     1862.45     2801.32     28.82 o 
   2   2   1      501.37      393.24      4.26 o 
   3   2   1      410.97      414.08      5.72 o 
   4   2   1        1.16        1.18      0.52 o 
   5   2   1      282.87      295.99      5.46 o 
   6   2   1        1.12        2.96      1.62 o 
   7   2   1       17.92       23.71      3.10 o 
   8   2   1        6.96       10.78      2.69 o 
  -7   3   1        0.07        0.40      2.02 o 
  -6   3   1       13.86       17.78      3.23 o 
  -5   3   1       28.36       21.56      4.24 o 
  -4   3   1        4.40        4.85      1.35 o 
  -3   3   1       26.50       32.34      3.30 o 
   1   3   1     5387.39     5962.94     60.73 o 
   2   3   1     3582.93     3402.77     52.14 o 
   4   3   1        0.41        0.05      0.40 o 
   5   3   1      114.77      104.60      3.00 o 
   6   3   1        4.10        3.37      1.48 o 
   7   3   1       37.69       38.53      3.64 o 
  -7   4   1        0.70        1.48      2.16 o 
  -6   4   1        3.71        0.81      1.89 o 
  -5   4   1        0.05       -0.33      1.00 o 
  -4   4   1       15.21       20.81      1.80 o 
  -3   4   1       89.88       76.80      2.81 o 
  -2   4   1       50.60       76.52      3.64 o 
  -1   4   1      372.69      477.06     10.24 o 
   0   4   1      596.48      503.89      5.82 o 
   2   4   1       33.14       36.31      1.71 o 
   3   4   1      108.60      103.57      1.90 o 
   4   4   1      410.41      470.28      7.71 o 
   5   4   1        0.11        0.10      0.81 o 
   6   4   1       14.68       11.65      1.61 o 
   7   4   1       38.32       35.30      4.04 o 
   8   4   1        0.56        1.08      1.75 o 
  -6   5   1        0.00       -0.81      1.75 o 
  -5   5   1        0.32        0.90      1.48 o 
  -4   5   1      133.67      128.20      4.26 o 
  -3   5   1       84.30       99.81      3.48 o 
  -2   5   1       31.87       24.84      1.76 o 
  -1   5   1       59.65       53.93      2.18 o 
   0   5   1      106.50      133.62      3.44 o 
   1   5   1        6.94        8.91      0.68 o 
   2   5   1      144.13      173.97      4.24 o 
   3   5   1       84.62       84.41      4.18 o 
   4   5   1      497.34      533.96      8.89 o 
   5   5   1        4.06        7.02      1.38 o 
   6   5   1      183.85      193.31      5.29 o 
   7   5   1       24.40       31.26      3.91 o 
   8   5   1        8.44        5.79      2.56 o 
  -6   6   1        2.65        2.83      2.43 o 
  -5   6   1        1.69        1.08      2.02 o 
  -4   6   1        7.06        9.63      1.75 o 
  -3   6   1      136.83      151.11      6.53 o 
  -2   6   1      540.80      540.59     18.46 o 
  -1   6   1      155.81      160.08      4.12 o 
   0   6   1       21.29       17.00      1.41 o 
   1   6   1        3.06        3.30      1.00 o 
   2   6   1       71.18       70.13      2.90 o 
   3   6   1       27.72       25.93      2.00 o 
   4   6   1        0.03       -0.50      0.77 o 
   5   6   1        2.38        0.87      1.09 o 
   6   6   1        1.59        1.33      1.28 o 
   7   6   1        0.31       -0.13      1.62 o 
   8   6   1        2.27        1.62      2.29 o 
  -5   7   1        0.14       -0.94      1.89 o 
  -4   7   1       28.62       25.91      2.57 o 
  -3   7   1       19.28       16.93      1.95 o 
  -2   7   1       24.93       20.97      2.29 o 
  -1   7   1      357.33      375.75     11.05 o 
   0   7   1      465.82      465.48     12.39 o 
   1   7   1      149.47      154.69      7.28 o 
   2   7   1      344.53      356.93      7.62 o 
   3   7   1       58.34       62.34      5.59 o 
   4   7   1        0.38        0.61      1.14 o 
   5   7   1       43.34       36.98      2.83 o 
   6   7   1        1.73        3.91      1.89 o 
   7   7   1        0.01        0.54      1.89 o 
   8   7   1        1.81       -2.43      1.62 o 
  -4   8   1        2.32        3.49      2.56 o 
  -3   8   1       31.02       37.18      4.18 o 
  -2   8   1        0.72       -1.35      1.48 o 
  -1   8   1        1.50        0.81      1.89 o 
   0   8   1      163.70      191.71      7.95 o 
   1   8   1       55.52       52.69      3.19 o 
   2   8   1       24.18       20.21      2.29 o 
   3   8   1        1.43       -0.76      1.28 o 
   4   8   1       31.71       27.40      3.37 o 
   5   8   1        1.02        2.11      1.38 o 
   6   8   1       48.97       44.71      3.33 o 
   7   8   1       11.69       10.64      3.23 o 
  -3   9   1       22.99       25.33      3.91 o 
  -2   9   1        0.02       -2.02      1.89 o 
  -1   9   1        9.54        7.28      2.83 o 
   0   9   1        3.20        3.10      2.16 o 
   1   9   1       83.41       85.69      5.79 o 
   2   9   1       67.44       61.53      3.52 o 
   3   9   1       36.40       41.93      6.00 o 
   4   9   1       19.91       16.82      4.92 o 
   5   9   1        2.02        1.73      1.62 o 
   6   9   1        3.60        5.93      2.10 o 
  -1  10   1        1.06        3.37      2.43 o 
   0  10   1        6.73        2.16      2.43 o 
   1  10   1        2.88        9.70      3.10 o 
   2  10   1       41.43       35.81      3.14 o 
   3  10   1       72.21       79.58      4.47 o 
   4  10   1        3.76        4.76      2.43 o 
   5  10   1        0.38        1.49      1.90 o 
   1  11   1        0.02        0.27      2.56 o 
   2  11   1        0.80       -0.40      2.43 o 
   3  11   1        2.76        3.18      2.05 o 
  -4 -10   2       13.47        8.89      3.37 o 
  -3 -10   2        0.20        4.04      2.96 o 
  -2 -10   2        0.91        0.13      2.43 o 
  -1 -10   2       26.60       32.06      4.45 o 
   0 -10   2        5.59       12.53      3.37 o 
  -6  -9   2        5.72        4.58      2.56 o 
  -5  -9   2        1.64        2.69      2.83 o 
  -4  -9   2        0.39        0.94      2.29 o 
  -3  -9   2       33.98       26.14      4.18 o 
  -2  -9   2        0.26        1.21      2.29 o 
  -1  -9   2       20.99       24.12      3.77 o 
   0  -9   2       22.03       23.31      3.77 o 
   1  -9   2        0.69       -2.16      1.89 o 
   2  -9   2       15.98       18.05      3.50 o 
  -7  -8   2        3.80        7.68      3.37 o 
  -6  -8   2       27.48       33.95      4.58 o 
  -5  -8   2       31.98       38.94      4.72 o 
  -4  -8   2       33.85       37.59      4.45 o 
  -3  -8   2       14.48       15.41      2.10 o 
  -2  -8   2       54.49       57.12      4.85 o 
  -1  -8   2       13.95       17.78      3.10 o 
   0  -8   2       49.40       49.31      4.45 o 
   1  -8   2        0.15       -0.54      1.62 o 
   2  -8   2        0.05       -1.62      1.75 o 
   4  -8   2        2.72        7.14      2.96 o 
  -7  -7   2        1.71        0.40      2.43 o 
  -6  -7   2        0.20       -0.13      1.89 o 
  -5  -7   2        0.12        0.81      1.75 o 
  -4  -7   2       17.23       19.30      2.56 o 
  -3  -7   2        3.79        3.29      1.32 o 
  -2  -7   2       55.98       53.06     11.05 o 
  -1  -7   2        0.75       -0.81      1.35 o 
   0  -7   2       79.02       82.32      5.12 o 
   1  -7   2       13.95        9.97      2.43 o 
   2  -7   2        2.60        2.06      1.28 o 
   3  -7   2       80.12       80.03      3.72 o 
   4  -7   2        7.29        5.12      2.43 o 
   5  -7   2        1.99        3.91      2.43 o 
  -7  -6   2        2.11        0.00      2.29 o 
  -6  -6   2        3.64        6.20      2.43 o 
  -5  -6   2       23.00       21.87      2.07 o 
  -4  -6   2        8.71        9.09      1.75 o 
  -3  -6   2       33.75       34.84      2.26 o 
  -2  -6   2       65.00       82.42      3.18 o 
  -1  -6   2      530.24      523.27     12.93 o 
   0  -6   2      108.22      121.62      3.55 o 
   1  -6   2      158.73      125.88      3.80 o 
   2  -6   2       30.57       20.91      1.80 o 
   3  -6   2      176.46      182.78      5.08 o 
   4  -6   2       68.65       77.87      5.39 o 
   5  -6   2       35.38       38.80      4.45 o 
  -7  -5   2       16.51       14.69      3.23 o 
  -6  -5   2       20.81       20.79      2.13 o 
  -5  -5   2       51.49       63.02      2.93 o 
  -4  -5   2        4.21        2.07      1.08 o 
  -3  -5   2      599.25      645.46      9.94 o 
  -2  -5   2       87.99       92.55      3.02 o 
  -1  -5   2      159.09      155.34      3.53 o 
   0  -5   2      113.43      115.56      3.84 o 
   1  -5   2      635.59      619.68      9.33 o 
   2  -5   2        2.41        2.72      0.90 o 
   3  -5   2       92.20       95.44      3.41 o 
   4  -5   2       20.07       16.44      2.83 o 
   5  -5   2        0.14        0.13      1.62 o 
   6  -5   2        1.04        1.48      2.02 o 
  -7  -4   2       20.46       17.17      2.13 o 
  -6  -4   2        9.20        9.06      1.75 o 
  -5  -4   2       40.59       43.29      2.36 o 
  -4  -4   2       48.94       51.82      1.78 o 
  -3  -4   2      221.06      218.00      3.46 o 
  -2  -4   2      381.74      392.84      5.52 o 
  -1  -4   2      232.05      202.38      3.19 o 
   0  -4   2     1566.28     1891.14     21.09 o 
   1  -4   2       28.92       36.89      1.76 o 
   2  -4   2       12.18       15.94      1.38 o 
   3  -4   2        3.01        1.62      0.76 o 
   4  -4   2       24.56       25.33      3.10 o 
   5  -4   2        0.18        0.94      1.62 o 
   6  -4   2        0.20       -0.27      1.75 o 
   7  -4   2        0.06       -0.67      1.89 o 
  -7  -3   2        0.16        2.43      2.16 o 
  -6  -3   2       50.00       49.79      3.44 o 
  -5  -3   2       92.74      100.45      2.67 o 
  -4  -3   2       21.37       19.53      1.24 o 
  -3  -3   2      133.13      111.10      2.25 o 
  -2  -3   2      164.51      170.85      2.66 o 
  -1  -3   2      111.37       76.37      1.66 o 
   0  -3   2     1135.74     1428.55     16.05 o 
   1  -3   2       85.55       92.29      3.23 o 
   2  -3   2       53.10       45.35      1.84 o 
   3  -3   2      212.84      195.08      4.85 o 
   4  -3   2       65.93       75.72      4.58 o 
   5  -3   2       31.28       28.43      3.37 o 
   6  -3   2        0.00        0.27      1.48 o 
   7  -3   2        4.98        2.16      2.02 o 
  -7  -2   2        0.01        0.40      1.75 o 
  -6  -2   2        0.01       -0.71      0.94 o 
  -5  -2   2      147.87      162.09      4.29 o 
  -4  -2   2      573.78      521.99      8.00 o 
  -3  -2   2      710.13      671.24      8.06 o 
  -2  -2   2      368.34      472.62      5.17 o 
  -1  -2   2     6079.93     6642.95     54.29 o 
   0  -2   2     4832.86     4127.25     41.44 o 
   1  -2   2     1261.43      986.76     11.46 o 
   2  -2   2       74.67      101.21      2.46 o 
   3  -2   2      405.52      464.14      6.83 o 
   4  -2   2        4.49        2.83      0.77 o 
   5  -2   2       27.38       18.59      2.69 o 
   6  -2   2        2.46        3.77      1.89 o 
   7  -2   2        4.21        1.35      1.89 o 
   8  -2   2        0.14        1.21      2.29 o 
  -8  -1   2       17.76       12.26      3.10 o 
  -7  -1   2        1.29        2.16      1.24 o 
  -6  -1   2      144.03      143.85      4.39 o 
  -5  -1   2       63.03       73.02      4.18 o 
  -4  -1   2     3085.74     3027.70     32.63 o 
  -3  -1   2        0.93        1.06      0.61 o 
  -2  -1   2     4213.89     3567.68    126.84 o 
  -1  -1   2    11142.53     8631.71    288.18 o 
   0  -1   2     7430.49     8518.35     83.40 o 
   1  -1   2     2166.35     2934.98     29.81 o 
   2  -1   2      161.44      100.71      3.57 o 
   3  -1   2      215.31      295.17      7.75 o 
   4  -1   2      125.90      115.79      2.79 o 
   5  -1   2       11.34       11.86      2.16 o 
   6  -1   2        2.99        2.69      1.75 o 
   7  -1   2        7.97       12.93      3.10 o 
   8  -1   2        1.79        1.08      2.16 o 
  -8   0   2        0.53        0.54      2.02 o 
  -7   0   2        0.64       -1.21      1.48 o 
  -6   0   2       13.05       10.00      1.55 o 
  -5   0   2       14.12       17.46      1.59 o 
  -4   0   2      153.17      148.82      3.74 o 
  -2   0   2     1131.30      879.90     10.48 o 
   2   0   2      337.11      205.19      5.25 o 
   3   0   2        1.36        1.55      0.35 o 
   4   0   2       40.19       56.96      1.79 o 
   5   0   2        0.01       -1.08      0.81 o 
   6   0   2        6.84        3.64      1.75 o 
   7   0   2        1.45        2.29      2.02 o 
   8   0   2        0.64        0.67      1.75 o 
  -8   1   2        5.90        4.18      2.43 o 
  -6   1   2        0.65        1.64      1.13 o 
  -5   1   2        3.48        1.21      0.94 o 
  -4   1   2        0.58       -0.86      0.57 o 
  -3   1   2        1.15        0.13      0.48 o 
   0   1   2     2580.44     1608.71     13.79 o 
   2   1   2     2028.29     2437.19     35.70 o 
   4   1   2      349.59      311.22      7.95 o 
   5   1   2       21.82       25.19      2.56 o 
   6   1   2        4.62        2.43      1.62 o 
   7   1   2        3.40        3.50      1.75 o 
   8   1   2       13.07       13.74      3.10 o 
  -8   2   2        7.94        7.28      2.96 o 
  -7   2   2        2.10        0.27      2.02 o 
  -6   2   2        1.78        4.06      1.39 o 
  -5   2   2        0.05       -0.74      0.74 o 
  -3   2   2      110.53      159.30      3.80 o 
  -2   2   2      587.83      378.71      5.90 o 
   2   2   2      731.15      548.52      9.22 o 
   3   2   2       50.61       59.73      1.71 o 
   4   2   2       56.31       69.84      2.43 o 
   5   2   2       22.23       17.38      2.16 o 
   6   2   2      153.15      153.32      6.20 o 
   7   2   2        5.23        6.60      2.16 o 
   8   2   2        5.11        3.64      2.29 o 
  -7   3   2        0.13       -0.13      2.02 o 
  -6   3   2        4.11        4.31      1.89 o 
  -5   3   2        2.36        5.31      1.29 o 
  -4   3   2       62.30       43.26      3.17 o 
  -3   3   2        2.85        2.49      0.74 o 
  -2   3   2      120.18      161.16      4.85 o 
  -1   3   2     1784.04     2260.85     24.24 o 
   0   3   2     2015.64     1470.80     18.20 o 
   1   3   2        4.90        6.41      0.43 o 
   2   3   2      210.82      176.19      2.49 o 
   3   3   2      959.95      984.76     11.55 o 
   4   3   2       10.35        5.48      1.26 o 
   5   3   2        5.16        4.33      0.86 o 
   6   3   2       31.24       21.56      2.56 o 
   7   3   2        0.00       -0.40      1.48 o 
  -7   4   2        1.52        1.35      2.16 o 
  -6   4   2       19.78       23.44      3.64 o 
  -5   4   2       11.46       12.53      2.43 o 
  -4   4   2       91.76      103.01      3.72 o 
  -1   4   2      485.64      417.69      6.62 o 
   1   4   2      980.11     1214.62     11.47 o 
   2   4   2     1283.29     1313.58     15.93 o 
   3   4   2      506.25      562.64      6.22 o 
   4   4   2      110.62      117.48      2.44 o 
   5   4   2       31.76       32.45      2.03 o 
   6   4   2        1.29        0.00      1.35 o 
   7   4   2        0.08       -0.13      1.48 o 
   8   4   2        0.10        1.35      2.02 o 
  -6   5   2        2.66        0.81      1.75 o 
  -5   5   2       82.17      102.75     10.24 o 
  -4   5   2      454.92      474.08      8.90 o 
  -3   5   2        9.77       13.74      2.29 o 
  -2   5   2       22.21       24.68      1.81 o 
  -1   5   2      179.40      240.71      4.94 o 
   0   5   2      464.03      636.79     10.71 o 
   1   5   2      490.63      437.69      7.47 o 
   2   5   2      546.30      578.80      9.04 o 
   3   5   2      216.46      208.46      4.85 o 
   4   5   2      244.14      254.80      5.66 o 
   5   5   2       12.45       16.11      1.71 o 
   6   5   2       13.32       15.22      2.96 o 
   7   5   2       10.02        8.08      2.56 o 
   8   5   2        0.03       -0.27      1.89 o 
  -6   6   2        0.01       -2.29      1.75 o 
  -5   6   2        0.05       -0.17      1.28 o 
  -4   6   2        0.35        0.86      1.23 o 
  -3   6   2      175.42      196.53      5.79 o 
  -2   6   2        3.63        1.47      0.94 o 
  -1   6   2       68.54       48.05      2.69 o 
   0   6   2      193.56      184.59      3.57 o 
   1   6   2        6.79        9.06      1.33 o 
   2   6   2      174.06      180.11      6.00 o 
   3   6   2       78.85       89.05      4.24 o 
   4   6   2        4.18        6.89      3.17 o 
   5   6   2        7.57        6.24      1.52 o 
   6   6   2        4.08        3.55      1.42 o 
   7   6   2       13.81        7.28      2.56 o 
   8   6   2        0.13       -0.94      1.89 o 
  -5   7   2        0.44        0.40      1.89 o 
  -4   7   2       14.77       12.74      2.10 o 
  -3   7   2       25.87       33.00      2.67 o 
  -2   7   2      379.25      387.29      7.80 o 
  -1   7   2       25.43       30.72      3.50 o 
   0   7   2      639.41      682.39     15.90 o 
   1   7   2      102.78      123.15      4.24 o 
   2   7   2       67.12       67.97      3.18 o 
   3   7   2      237.56      240.25      7.14 o 
   4   7   2       91.67      105.55      4.03 o 
   5   7   2        0.07       -0.64      1.00 o 
   6   7   2        0.32        0.41      1.55 o 
   7   7   2        6.89        9.30      3.10 o 
   8   7   2        1.55        2.83      2.69 o 
  -4   8   2        5.61        7.40      2.03 o 
  -3   8   2        1.56        3.23      2.16 o 
  -2   8   2       13.15       12.53      2.83 o 
  -1   8   2        8.36        5.25      2.29 o 
   0   8   2       25.91       28.16      3.50 o 
   1   8   2        1.79        1.21      1.48 o 
   2   8   2      136.44      134.60      4.80 o 
   3   8   2       67.75       78.73      3.76 o 
   4   8   2        0.51       -0.44      0.97 o 
   5   8   2        7.46        7.32      1.95 o 
   6   8   2       10.19       13.14      2.19 o 
   7   8   2        0.57       -0.81      2.02 o 
  -3   9   2        5.48        8.08      2.96 o 
  -2   9   2        2.37        2.02      2.43 o 
  -1   9   2       91.94       99.83      6.47 o 
   0   9   2      121.90      114.79      6.60 o 
   1   9   2        0.95       -0.94      1.62 o 
   2   9   2       31.32       37.22      3.05 o 
   3   9   2       71.45       74.10      5.05 o 
   4   9   2        2.53        2.90      1.52 o 
   5   9   2        6.01        9.50      2.10 o 
   6   9   2        5.32        5.20      1.90 o 
  -2  10   2        0.12       -1.62      2.29 o 
  -1  10   2       10.43        4.58      2.69 o 
   0  10   2       14.47       19.40      3.77 o 
   2  10   2        7.23        4.51      1.91 o 
   3  10   2       22.46       25.67      2.95 o 
   4  10   2       11.04        8.22      2.14 o 
   5  10   2        0.50        1.92      1.80 o 
   1  11   2        0.01        1.35      2.43 o 
   2  11   2       39.08       42.98      5.25 o 
   3  11   2        0.98        3.36      2.29 o 
  -3 -10   3       48.35       47.02      5.52 o 
  -2 -10   3        6.78        6.74      3.37 o 
  -1 -10   3       24.37       25.19      4.31 o 
   0 -10   3        4.80        6.74      2.96 o 
  -5  -9   3        2.12       -0.81      2.56 o 
  -4  -9   3        4.13        1.89      2.69 o 
  -3  -9   3       30.07       37.59      4.72 o 
  -2  -9   3        2.66        2.16      2.43 o 
  -1  -9   3        2.43        3.64      2.56 o 
   0  -9   3        1.78        3.91      2.29 o 
   1  -9   3        8.06       13.47      3.23 o 
  -6  -8   3        0.03        1.48      2.43 o 
  -5  -8   3        5.72        3.91      2.43 o 
  -4  -8   3        5.18        1.35      2.16 o 
  -3  -8   3        0.67       -1.89      1.62 o 
  -2  -8   3        1.19       -0.27      2.02 o 
  -1  -8   3        6.10        7.81      2.56 o 
   0  -8   3        8.84        6.87      2.56 o 
   1  -8   3        7.40        6.06      2.43 o 
   2  -8   3        0.39        1.21      2.02 o 
  -7  -7   3        0.91        0.13      2.43 o 
  -6  -7   3        0.02       -0.13      2.16 o 
  -5  -7   3       16.54       24.52      3.64 o 
  -4  -7   3       22.32       31.93      3.91 o 
  -3  -7   3        0.41        1.89      2.16 o 
  -2  -7   3       25.11       18.05      3.10 o 
  -1  -7   3       45.90       50.25      4.31 o 
   0  -7   3      134.29      132.03      6.33 o 
   1  -7   3        1.70       -0.54      1.48 o 
   2  -7   3      144.85      141.47      4.67 o 
   3  -7   3       37.97       33.41      3.91 o 
   4  -7   3       18.54       14.42      3.37 o 
  -8  -6   3        9.14        4.45      3.10 o 
  -7  -6   3        0.78       -0.81      2.16 o 
  -6  -6   3       21.08       23.17      3.50 o 
  -5  -6   3        2.61        1.08      1.89 o 
  -4  -6   3        2.10        2.43      2.02 o 
  -3  -6   3      199.76      195.19      5.06 o 
  -2  -6   3      304.44      322.68      6.69 o 
  -1  -6   3       13.16       13.20      2.43 o 
   0  -6   3       50.22       47.69      3.50 o 
   1  -6   3       37.72       38.12      2.33 o 
   2  -6   3        3.38        2.98      1.09 o 
   3  -6   3        1.72        0.94      1.62 o 
   4  -6   3        1.88        3.91      2.02 o 
   5  -6   3       19.46       14.15      3.23 o 
  -8  -5   3        4.64        5.25      2.83 o 
  -7  -5   3        1.45        3.50      2.56 o 
  -6  -5   3       30.36       28.29      3.77 o 
  -5  -5   3        0.05        0.54      1.62 o 
  -4  -5   3        0.01       -0.05      1.55 o 
  -3  -5   3        0.23        0.82      0.81 o 
  -2  -5   3       57.13       77.60      2.54 o 
  -1  -5   3      118.14      120.34      3.27 o 
   0  -5   3        0.12       -0.50      0.61 o 
   1  -5   3       53.32       50.16      2.33 o 
   2  -5   3        2.03        2.35      0.90 o 
   3  -5   3        0.19        1.13      0.90 o 
   4  -5   3        0.35        0.67      1.35 o 
   5  -5   3        0.01        0.13      1.62 o 
   6  -5   3        2.12        3.37      2.29 o 
  -8  -4   3        4.59        5.66      2.83 o 
  -7  -4   3       31.30       21.56      3.50 o 
  -6  -4   3       65.06       75.99      4.98 o 
  -5  -4   3       11.98        9.28      2.49 o 
  -4  -4   3       23.89       23.92      1.35 o 
  -3  -4   3       47.90       51.20      1.64 o 
  -2  -4   3      156.52      190.16      3.18 o 
  -1  -4   3       11.44       12.32      1.75 o 
   1  -4   3      243.93      269.00      9.97 o 
   2  -4   3       61.86       48.14      2.18 o 
   3  -4   3       63.52       67.08      2.62 o 
   4  -4   3        6.99       10.51      2.43 o 
   5  -4   3        6.75        9.57      2.56 o 
   6  -4   3        1.73        0.40      1.75 o 
   7  -4   3        2.03        2.29      2.29 o 
  -7  -3   3        6.40        3.23      2.29 o 
  -6  -3   3       49.61       52.10      2.24 o 
  -5  -3   3       41.70       37.93      1.76 o 
  -4  -3   3      192.80      232.26      3.92 o 
  -3  -3   3      191.31      188.19      3.16 o 
  -2  -3   3      142.53      149.83      2.92 o 
  -1  -3   3        1.55        0.58      0.42 o 
   0  -3   3      669.33      700.99      9.19 o 
   1  -3   3      178.34      193.03      3.91 o 
   2  -3   3      691.73      676.32     22.90 o 
   3  -3   3       93.75       96.99      2.88 o 
   4  -3   3       50.15       51.33      3.91 o 
   5  -3   3        1.00        1.89      1.62 o 
   6  -3   3        3.70        2.83      2.02 o 
   7  -3   3        8.86        4.85      2.69 o 
  -8  -2   3        4.45        1.75      2.29 o 
  -7  -2   3       28.73       22.47      2.38 o 
  -6  -2   3       82.11       72.13      3.29 o 
  -5  -2   3        0.00        1.32      1.00 o 
  -4  -2   3      118.51      107.18      4.11 o 
  -3  -2   3      103.21      112.73      2.27 o 
  -2  -2   3       93.64       70.36      1.58 o 
   0  -2   3      104.13       97.57      2.33 o 
   1  -2   3      238.52      273.58      5.79 o 
   2  -2   3     1147.39     1133.02     13.31 o 
   3  -2   3       67.08       85.02      2.34 o 
   4  -2   3       66.61       64.53      4.04 o 
   5  -2   3        4.28        5.25      1.89 o 
   6  -2   3       15.27       18.59      3.23 o 
   7  -2   3        0.87       -1.21      1.62 o 
  -8  -1   3       12.07        3.23      2.69 o 
  -7  -1   3        3.38        2.33      1.38 o 
  -6  -1   3      193.79      207.21      8.22 o 
  -5  -1   3       43.44       36.70      2.29 o 
  -4  -1   3     1549.40     1614.82     19.34 o 
  -3  -1   3      234.39      207.04      4.24 o 
  -2  -1   3      646.46      674.46     11.65 o 
   0  -1   3     1507.23     1925.32     21.96 o 
   2  -1   3        1.12        2.66      1.01 o 
   3  -1   3        4.41        6.23      0.60 o 
   4  -1   3       73.08       66.69      3.91 o 
   5  -1   3       37.95       37.99      3.50 o 
   6  -1   3        4.71        1.89      1.75 o 
   7  -1   3        1.58        4.04      2.29 o 
   8  -1   3        2.08        3.37      2.56 o 
  -7   0   3       24.80       25.78      2.43 o 
  -6   0   3        2.03        1.34      1.17 o 
  -5   0   3       12.08       19.23      4.31 o 
  -4   0   3      171.91      215.61      5.39 o 
  -3   0   3      367.95      412.20      9.30 o 
   0   0   3     1538.44     1076.37     11.85 o 
   3   0   3      233.25      212.06      6.20 o 
   4   0   3        0.02        0.27      0.81 o 
   5   0   3      155.23      179.59      6.87 o 
   6   0   3        5.95        8.49      2.29 o 
   7   0   3        0.10        1.48      1.89 o 
   8   0   3        2.80        2.96      2.43 o 
  -7   1   3       10.57       10.55      1.95 o 
  -6   1   3        2.68        6.43      1.57 o 
  -5   1   3       17.51       16.29      3.17 o 
  -4   1   3       71.10       79.32      2.90 o 
  -3   1   3       72.63       83.62      2.66 o 
  -2   1   3     1412.24     1078.61     18.05 o 
  -1   1   3     1298.63     1754.28     18.81 o 
   0   1   3     1732.69     2428.91     31.10 o 
   1   1   3     1226.05      871.02      8.07 o 
   3   1   3      145.36      149.28      4.72 o 
   4   1   3      148.84      154.15      2.79 o 
   5   1   3        6.85        6.33      1.62 o 
   6   1   3      128.55      143.89      6.47 o 
   7   1   3        0.60       -0.40      1.62 o 
   8   1   3        4.05        2.96      2.29 o 
  -8   2   3        0.92       -2.02      1.75 o 
  -7   2   3        0.44        0.27      1.89 o 
  -6   2   3        4.30        6.95      1.59 o 
  -5   2   3        9.69       12.59      1.65 o 
  -4   2   3       59.24       53.62      2.47 o 
  -3   2   3      398.81      430.65      7.18 o 
  -2   2   3      423.39      331.33      5.57 o 
   1   2   3     1141.08     1380.40     18.83 o 
   3   2   3       21.96       19.99      1.03 o 
   4   2   3        1.35       -0.09      0.81 o 
   5   2   3       16.62       14.55      2.02 o 
   6   2   3       27.66       33.55      3.23 o 
   7   2   3        0.95       -1.75      1.21 o 
   8   2   3        0.68        0.54      1.62 o 
  -6   3   3       13.84       19.56      4.51 o 
  -4   3   3       90.30      102.26      4.85 o 
  -3   3   3        0.39       -0.13      0.94 o 
  -2   3   3      107.58       67.58      2.38 o 
   0   3   3      540.78      373.10      6.23 o 
   2   3   3      102.18      143.24      2.32 o 
   3   3   3       55.99       55.52      1.48 o 
   4   3   3      140.59      123.46      2.52 o 
   5   3   3       29.56       24.39      2.29 o 
   6   3   3      386.98      402.70     10.51 o 
   7   3   3       21.34       16.03      2.69 o 
  -7   4   3       22.86       23.04      3.91 o 
  -6   4   3        1.05        1.35      1.89 o 
  -5   4   3       36.52       44.81      2.93 o 
  -4   4   3       20.20       15.34      1.80 o 
  -3   4   3       69.65       49.48      2.42 o 
  -2   4   3      490.33      595.67      9.05 o 
  -1   4   3      193.43      140.95      3.47 o 
   0   4   3     1068.15      914.35      9.45 o 
   1   4   3      181.21      153.06      2.55 o 
   2   4   3     1147.66     1235.59     11.73 o 
   3   4   3       94.04       91.88      2.00 o 
   4   4   3      172.82      197.32      3.35 o 
   5   4   3       10.44        9.94      1.35 o 
   6   4   3      102.98      119.23      6.33 o 
   7   4   3        0.00        2.02      1.89 o 
   8   4   3        7.11       13.61      3.37 o 
  -6   5   3       28.87       39.07      4.72 o 
  -5   5   3        4.65        4.18      2.02 o 
  -4   5   3       10.93        5.16      2.29 o 
  -3   5   3      101.89      132.10      4.19 o 
  -1   5   3       97.68       57.66      6.26 o 
   0   5   3        3.56        3.54      0.65 o 
   1   5   3        0.74        0.40      0.48 o 
   2   5   3      419.01      471.40      8.76 o 
   3   5   3        0.97        1.15      0.76 o 
   4   5   3      174.04      188.42      4.75 o 
   5   5   3        2.07        1.48      0.97 o 
   6   5   3        4.55        0.54      1.62 o 
   7   5   3        7.37        7.41      2.43 o 
   8   5   3       11.23       16.98      3.77 o 
  -6   6   3        0.59        0.67      2.16 o 
  -5   6   3       44.60       47.27      3.32 o 
  -4   6   3        4.05        3.37      2.16 o 
  -3   6   3      272.26      252.53      8.22 o 
  -2   6   3        4.47        4.18      1.35 o 
  -1   6   3      146.69      169.98      4.35 o 
   0   6   3      100.72      123.62      2.90 o 
   1   6   3      492.46      467.09      8.37 o 
   2   6   3        2.00        1.75      0.81 o 
   3   6   3        0.39        2.77      3.03 o 
   4   6   3      158.75      166.69      4.68 o 
   5   6   3        0.15        0.44      1.00 o 
   6   6   3       50.93       55.91      5.12 o 
   7   6   3        5.07        4.85      2.43 o 
   8   6   3       14.59       14.01      3.64 o 
  -5   7   3        1.67        0.65      1.75 o 
  -4   7   3       42.96       38.49      3.17 o 
  -3   7   3        0.62       -0.67      1.09 o 
  -2   7   3      303.82      365.25      7.61 o 
  -1   7   3        3.35        9.97      2.43 o 
   0   7   3      337.23      333.18     10.24 o 
   1   7   3       29.20       36.31      2.62 o 
   2   7   3      135.30      124.15      4.23 o 
   3   7   3      104.31      116.72      4.14 o 
   4   7   3       20.71       20.32      2.13 o 
   5   7   3        0.01        0.00      1.19 o 
   6   7   3       37.41       50.12      4.98 o 
   7   7   3        2.27        5.52      2.96 o 
   8   7   3        1.81        0.00      2.83 o 
  -4   8   3        1.81        3.91      1.71 o 
  -3   8   3       44.52       48.64      4.58 o 
  -2   8   3       85.68       87.84      5.79 o 
  -1   8   3       13.16       14.69      2.96 o 
   0   8   3        0.39       -0.40      1.35 o 
   1   8   3       20.69       13.20      2.56 o 
   2   8   3       26.45       21.61      2.28 o 
   3   8   3       70.88       76.38      3.64 o 
   4   8   3        1.02        0.73      1.95 o 
   5   8   3        5.70        6.12      2.02 o 
   6   8   3        9.10        9.03      2.05 o 
   7   8   3        0.06        0.40      2.02 o 
  -3   9   3       15.62       24.92      4.04 o 
  -2   9   3       31.50       37.72      4.58 o 
  -1   9   3        0.05        0.94      1.89 o 
   0   9   3        0.02        1.89      2.02 o 
   1   9   3       17.25       16.75      2.28 o 
   2   9   3       17.73       17.19      2.83 o 
   3   9   3        4.69        4.98      1.71 o 
   4   9   3        0.22        0.67      1.33 o 
   5   9   3        2.90        3.97      2.22 o 
   6   9   3        2.27        0.05      1.67 o 
  -2  10   3        2.00        1.75      2.43 o 
  -1  10   3       92.75       94.31      6.60 o 
   0  10   3        7.46        5.39      2.56 o 
   1  10   3       53.97       47.83      4.98 o 
   2  10   3       13.12        9.87      2.18 o 
   3  10   3        0.14       -1.13      1.47 o 
   4  10   3        1.74        1.18      1.55 o 
   5  10   3        8.54       12.07      3.77 o 
   1  11   3       16.42       21.56      4.18 o 
   2  11   3        4.54        4.16      2.05 o 
   3  11   3        2.82        6.34      2.36 o 
  -5  -9   4        1.94        1.48      2.43 o 
  -4  -9   4        5.66        4.98      2.96 o 
  -3  -9   4        0.48       -0.40      2.16 o 
  -2  -9   4        0.52        1.35      2.56 o 
  -1  -9   4        1.92        2.29      2.43 o 
   0  -9   4        0.19        0.27      2.16 o 
   1  -9   4        7.11        9.70      3.10 o 
  -6  -8   4        0.58       -3.03      2.02 o 
  -5  -8   4        0.00       -1.35      2.02 o 
  -4  -8   4        0.94        2.43      2.43 o 
  -3  -8   4        7.16        3.37      2.29 o 
  -2  -8   4        0.01        1.75      2.02 o 
  -1  -8   4       54.06       71.94      5.52 o 
   0  -8   4        7.76        8.08      2.69 o 
   1  -8   4       17.82       23.71      3.64 o 
  -7  -7   4        6.41        5.25      3.23 o 
  -6  -7   4       13.41       14.82      3.37 o 
  -5  -7   4       38.26       31.12      4.18 o 
  -4  -7   4        2.73        2.02      2.29 o 
  -3  -7   4       40.07       37.99      4.18 o 
  -2  -7   4       53.54       59.55      4.72 o 
  -1  -7   4      120.65      110.88      6.20 o 
   0  -7   4       91.24       85.96      5.39 o 
   1  -7   4       59.12       47.42      4.18 o 
   2  -7   4      191.94      185.77      6.87 o 
   3  -7   4        7.84        8.35      2.56 o 
   4  -7   4       38.35       40.42      4.72 o 
  -7  -6   4       10.26        8.89      3.23 o 
  -6  -6   4        3.02        1.08      2.02 o 
  -5  -6   4        2.35        1.48      2.02 o 
  -4  -6   4       63.78       73.02      4.98 o 
  -3  -6   4      136.53      123.00      6.33 o 
  -2  -6   4       11.75       10.64      2.43 o 
  -1  -6   4       65.98       67.63      4.45 o 
   0  -6   4        0.13       -0.96      0.74 o 
   1  -6   4        0.85        0.52      0.90 o 
   2  -6   4        8.69        8.99      2.49 o 
   3  -6   4       84.85       74.10      5.12 o 
   4  -6   4       42.79       44.73      4.58 o 
   5  -6   4        1.62       -0.27      1.89 o 
  -8  -5   4        8.45        6.74      3.23 o 
  -7  -5   4        4.05        1.62      2.56 o 
  -6  -5   4       14.96       17.51      3.23 o 
  -5  -5   4        0.12        0.54      1.62 o 
  -4  -5   4        4.78        8.89      2.29 o 
  -3  -5   4       15.92       17.38      2.69 o 
  -2  -5   4       18.43       19.06      2.43 o 
  -1  -5   4        4.74        4.21      1.03 o 
   0  -5   4        0.46        1.08      0.81 o 
   1  -5   4       18.08       18.28      2.02 o 
   2  -5   4        0.45       -0.46      0.71 o 
   3  -5   4       52.70       49.98      4.04 o 
   4  -5   4        1.15        1.08      1.62 o 
   5  -5   4       27.41       32.60      4.18 o 
   6  -5   4        0.01        0.00      2.16 o 
  -8  -4   4        5.38        2.69      2.83 o 
  -7  -4   4        1.61       -0.94      2.02 o 
  -6  -4   4        1.08        0.40      1.75 o 
  -5  -4   4       11.27       10.91      2.43 o 
  -4  -4   4       29.26       37.48      2.14 o 
  -3  -4   4       46.26       57.98      2.14 o 
  -2  -4   4      108.51      130.00      2.65 o 
  -1  -4   4      736.75      709.82      9.94 o 
   0  -4   4       45.79       44.44      2.49 o 
   1  -4   4      179.00      166.81      4.04 o 
   2  -4   4        1.47        1.36      0.74 o 
   3  -4   4       45.07       44.73      3.64 o 
   4  -4   4        0.54        0.13      1.35 o 
   5  -4   4        2.28        1.48      1.62 o 
   6  -4   4       14.36       15.22      3.37 o 
  -8  -3   4        1.47        0.13      2.43 o 
  -7  -3   4        0.76        2.02      2.29 o 
  -6  -3   4        6.33        4.75      1.39 o 
  -5  -3   4       13.24       16.24      2.02 o 
  -4  -3   4        0.00        1.17      0.57 o 
  -3  -3   4      164.58      159.30      3.38 o 
  -2  -3   4      209.93      212.63      3.29 o 
  -1  -3   4     2700.35     2731.52     29.29 o 
   0  -3   4       18.95       20.29      1.38 o 
   1  -3   4       78.94       79.89      3.91 o 
   3  -3   4       41.38       40.82      3.23 o 
   4  -3   4       17.40       17.24      2.56 o 
   5  -3   4        0.04        0.81      1.48 o 
   6  -3   4        1.36        0.94      1.89 o 
   7  -3   4        1.44        1.75      2.29 o 
  -8  -2   4       22.05       21.85      2.55 o 
  -7  -2   4        5.73        9.60      1.81 o 
  -6  -2   4       49.44       46.94      2.96 o 
  -5  -2   4       20.25       18.78      1.80 o 
  -4  -2   4       62.47       69.97      6.67 o 
  -3  -2   4       56.28       53.41      1.76 o 
  -2  -2   4      195.99      224.84      4.06 o 
  -1  -2   4      659.36      565.25     10.91 o 
   0  -2   4      881.27      886.40     10.91 o 
   1  -2   4        8.18        7.41      0.84 o 
   2  -2   4      101.43       88.55      2.42 o 
   3  -2   4       64.31       75.85      4.18 o 
   4  -2   4      132.73      121.39      5.66 o 
   5  -2   4        0.72        2.83      1.62 o 
   6  -2   4       86.35       95.79      5.93 o 
   7  -2   4        0.75        1.21      2.02 o 
  -8  -1   4       10.40        8.35      2.96 o 
  -7  -1   4        0.85        1.30      1.32 o 
  -6  -1   4      186.00      181.48      7.68 o 
  -5  -1   4       22.74       32.60      2.29 o 
  -4  -1   4        3.31        2.09      0.86 o 
  -3  -1   4      105.68      107.58      5.66 o 
  -2  -1   4      131.91      118.55      2.95 o 
  -1  -1   4      368.39      444.67      6.38 o 
   0  -1   4     1155.91     1225.97     29.37 o 
   1  -1   4       65.82       68.93      1.84 o 
   2  -1   4      896.81      849.07     16.03 o 
   3  -1   4       18.91       16.81      1.41 o 
   4  -1   4      126.38      122.74      5.39 o 
   5  -1   4        0.72        2.43      1.62 o 
   6  -1   4        0.01        1.35      1.62 o 
   7  -1   4        6.61        7.41      2.56 o 
   8  -1   4        9.60        4.04      2.43 o 
  -8   0   4        1.34        1.08      2.43 o 
  -7   0   4        6.31        6.62      1.71 o 
  -6   0   4       42.57       52.67      3.23 o 
  -5   0   4       28.77       30.55      2.18 o 
  -4   0   4        5.55        8.08      1.75 o 
  -3   0   4       59.53       72.82      2.76 o 
  -2   0   4      126.02      166.39      3.62 o 
   0   0   4     1174.99      943.44      8.80 o 
   1   0   4       74.14       71.46      1.67 o 
   2   0   4       72.03       75.31      3.37 o 
   3   0   4      315.48      361.74      9.03 o 
   4   0   4       91.26       80.30      4.18 o 
   5   0   4       18.08       18.32      2.56 o 
   6   0   4        2.37        0.13      1.48 o 
   7   0   4        0.02        0.54      1.89 o 
   8   0   4        2.58        2.69      2.43 o 
  -8   1   4        0.03       -0.81      2.16 o 
  -7   1   4        5.27        4.81      1.61 o 
  -6   1   4        0.21        0.39      2.09 o 
  -5   1   4       25.82       23.53      2.03 o 
  -4   1   4      194.24      186.42      8.76 o 
  -3   1   4      263.56      268.88      5.38 o 
   1   1   4      245.62      313.33      3.88 o 
   2   1   4      917.46     1019.34     17.38 o 
   3   1   4      176.31      182.69      5.66 o 
   4   1   4      788.19      782.89     15.76 o 
   5   1   4        2.34        2.16      1.35 o 
   6   1   4      146.05      149.55      6.74 o 
   7   1   4        0.31       -0.27      1.48 o 
   8   1   4        8.93        9.83      2.83 o 
  -7   2   4        0.01       -0.42      1.38 o 
  -6   2   4        0.12        0.75      1.19 o 
  -5   2   4       44.92       35.55      5.93 o 
  -4   2   4       30.43       35.46      3.23 o 
  -3   2   4      176.48      125.42      3.57 o 
  -2   2   4      367.85      314.09      5.57 o 
  -1   2   4     1831.84     2094.72     22.77 o 
   0   2   4      572.69      832.52     15.96 o 
   1   2   4     1409.74     1278.11     11.77 o 
   2   2   4      447.15      426.59      4.88 o 
   3   2   4      453.17      495.67      6.41 o 
   4   2   4       14.97       12.39      1.62 o 
   5   2   4       39.82       38.67      2.96 o 
   6   2   4        4.19        3.50      1.75 o 
   7   2   4        0.66        2.43      1.89 o 
   8   2   4        0.00       -1.21      1.89 o 
  -7   3   4        2.80        2.69      2.29 o 
  -6   3   4        1.53        0.40      1.24 o 
  -5   3   4      141.79      159.90      5.04 o 
  -4   3   4      215.07      206.13      7.28 o 
  -3   3   4      113.88      132.63      3.81 o 
  -1   3   4      363.32      248.01      4.67 o 
   1   3   4      620.76      750.61      7.75 o 
   2   3   4      184.60      195.07      3.18 o 
   3   3   4      349.73      366.70      4.72 o 
   4   3   4       97.53       97.66      3.43 o 
   5   3   4       23.85       25.19      2.43 o 
   6   3   4       29.04       30.45      3.10 o 
   7   3   4        4.06        0.54      1.62 o 
  -6   4   4        0.20        1.57      1.38 o 
  -5   4   4       38.24       52.88      6.94 o 
  -4   4   4        5.47        5.05      1.47 o 
  -3   4   4      102.69       93.88      3.43 o 
  -2   4   4      142.00      118.38      3.52 o 
  -1   4   4      390.43      367.43      6.33 o 
   0   4   4     2688.39     3119.43     27.37 o 
   1   4   4      295.73      370.30      4.77 o 
   2   4   4      923.22      954.44      9.66 o 
   3   4   4        9.03        9.59      1.24 o 
   4   4   4       16.14       20.25      2.14 o 
   5   4   4       21.55       20.04      5.12 o 
   6   4   4       26.01       24.39      3.37 o 
   7   4   4       18.04       15.36      3.10 o 
   8   4   4        4.18        4.72      2.43 o 
  -6   5   4        0.37        2.29      2.02 o 
  -5   5   4       13.39       11.66      2.16 o 
  -4   5   4        1.55        3.64      1.46 o 
  -3   5   4        3.21        1.35      1.48 o 
  -2   5   4       74.19       74.19      2.95 o 
  -1   5   4       81.90      107.21      3.22 o 
   1   5   4      314.53      333.41      4.67 o 
   2   5   4        0.56        0.57      0.41 o 
   3   5   4      106.04      104.63      3.33 o 
   4   5   4        2.93        3.43      1.01 o 
   5   5   4       22.50       21.42      3.10 o 
   6   5   4       17.84       22.50      3.37 o 
   7   5   4       19.16       14.82      3.23 o 
   8   5   4        0.28       -0.13      2.02 o 
  -6   6   4        0.98        1.98      1.68 o 
  -5   6   4       78.25       86.63      5.79 o 
  -4   6   4       63.87       88.70      4.04 o 
  -3   6   4       86.76      105.58      4.45 o 
  -2   6   4      123.00      119.99      4.38 o 
  -1   6   4      270.63      248.37      5.50 o 
   0   6   4       80.68       91.60      2.54 o 
   1   6   4       20.77       17.59      2.43 o 
   2   6   4      204.02      227.41      5.41 o 
   3   6   4      122.20      137.22      4.12 o 
   4   6   4        1.23        1.71      1.00 o 
   5   6   4       64.41       75.48      5.59 o 
   6   6   4        0.10        0.94      1.75 o 
   7   6   4       23.10       29.91      4.31 o 
   8   6   4        1.08        2.96      2.43 o 
  -5   7   4        4.05        2.97      1.76 o 
  -4   7   4       57.63       73.16      5.25 o 
  -3   7   4        4.96        5.75      1.67 o 
  -2   7   4       30.75       30.55      2.42 o 
  -1   7   4       29.35       26.81      2.10 o 
   0   7   4       10.77       15.92      2.76 o 
   1   7   4        2.89        2.43      1.14 o 
   2   7   4      175.73      166.57      4.98 o 
   3   7   4       64.03       59.78      3.03 o 
   4   7   4        7.14       10.41      1.71 o 
   5   7   4       21.51       28.65      2.51 o 
   6   7   4       19.72       18.86      3.64 o 
   7   7   4        1.13        0.27      2.16 o 
   8   7   4        9.13       17.92      4.18 o 
  -4   8   4       22.99       25.16      4.38 o 
  -3   8   4        0.97       -1.62      1.75 o 
  -2   8   4        2.77        4.85      2.02 o 
  -1   8   4       45.19       39.74      4.04 o 
   0   8   4       29.18       28.16      3.50 o 
   1   8   4        2.13        2.75      1.38 o 
   2   8   4      165.83      172.02      6.87 o 
   3   8   4        8.11        6.92      1.68 o 
   4   8   4       20.20       17.45      2.23 o 
   5   8   4        3.88        0.67      1.33 o 
   7   8   4       11.46        7.28      3.23 o 
  -3   9   4       20.63       23.44      3.77 o 
  -2   9   4       15.01       15.09      3.37 o 
  -1   9   4       22.19       18.05      3.37 o 
   0   9   4       18.29       21.96      3.50 o 
   1   9   4        9.66       11.66      2.03 o 
   2   9   4       70.23       74.93      3.90 o 
   3   9   4       40.63       44.10      5.73 o 
   4   9   4       19.69       23.32      2.57 o 
   5   9   4        0.81        2.13      1.75 o 
   6   9   4        6.18        3.23      2.69 o 
  -2  10   4       18.24       18.86      3.77 o 
  -1  10   4        3.04        5.66      2.56 o 
   0  10   4       29.67       23.31      3.91 o 
   1  10   4       14.65       15.63      3.37 o 
   2  10   4       15.05       10.94      2.22 o 
   3  10   4       43.73       45.03      3.55 o 
   4  10   4        5.19        7.54      2.10 o 
   5  10   4       11.00       14.36      4.72 o 
   1  11   4       25.07       26.27      4.31 o 
   2  11   4        1.14        0.48      1.68 o 
   3  11   4       23.49       29.55      3.43 o 
  -4  -9   5        0.92        0.40      2.56 o 
  -3  -9   5        0.35        0.67      2.43 o 
  -2  -9   5        0.93       -0.13      2.29 o 
  -1  -9   5        8.57        6.33      2.96 o 
   0  -9   5        1.73        7.28      3.10 o 
  -5  -8   5        0.66        0.81      2.29 o 
  -4  -8   5        0.08       -0.40      2.16 o 
  -3  -8   5       15.11       14.01      3.37 o 
  -2  -8   5       19.74       17.24      3.50 o 
  -1  -8   5       22.70       21.42      3.77 o 
   0  -8   5       26.43       25.19      3.77 o 
   1  -8   5        2.15        2.83      2.56 o 
  -6  -7   5        1.98        0.40      2.29 o 
  -5  -7   5        0.69        3.23      2.29 o 
  -4  -7   5        8.72        9.83      2.83 o 
  -3  -7   5       15.99       11.59      2.96 o 
  -2  -7   5       21.52       21.15      3.50 o 
  -1  -7   5       41.77       42.17      4.18 o 
   0  -7   5       92.59       98.62      5.93 o 
   1  -7   5       74.81       65.75      4.85 o 
   2  -7   5        0.21       -0.81      1.48 o 
   3  -7   5        2.33        2.96      2.29 o 
   4  -7   5        4.69        7.41      2.83 o 
  -7  -6   5       13.14       16.71      3.91 o 
  -6  -6   5        0.33       -2.29      1.75 o 
  -5  -6   5        0.19       -1.89      1.62 o 
  -4  -6   5       13.23        8.62      2.43 o 
  -3  -6   5        0.07       -0.27      1.75 o 
  -2  -6   5        6.66        4.58      2.02 o 
  -1  -6   5        0.25       -0.40      1.62 o 
   0  -6   5       58.32       73.40      3.18 o 
   1  -6   5        2.79        0.13      1.21 o 
   2  -6   5       52.73       55.10      4.58 o 
   3  -6   5        3.09        2.69      1.89 o 
   4  -6   5        0.34        1.21      1.89 o 
   5  -6   5        0.00       -0.94      2.02 o 
  -7  -5   5        6.65        4.72      2.83 o 
  -6  -5   5        4.66        2.83      2.29 o 
  -5  -5   5        0.89        0.67      1.75 o 
  -4  -5   5        6.53        4.45      2.02 o 
  -3  -5   5        3.54        4.31      1.89 o 
  -1  -5   5        0.90       -0.31      0.71 o 
   0  -5   5      120.62      119.20      5.52 o 
   1  -5   5        5.66        5.16      1.14 o 
   2  -5   5       38.31       36.70      2.26 o 
   3  -5   5        8.74        9.30      2.43 o 
   4  -5   5        2.19        3.10      1.89 o 
   5  -5   5        0.02        0.27      1.62 o 
  -8  -4   5        2.99        4.04      2.83 o 
  -7  -4   5        8.93       11.45      3.23 o 
  -6  -4   5        9.34        7.54      2.69 o 
  -5  -4   5        0.20        0.40      1.62 o 
  -4  -4   5      123.77      132.51      4.65 o 
  -3  -4   5        0.03        0.31      1.01 o 
  -2  -4   5       11.73       16.95      1.82 o 
  -1  -4   5        2.79        2.19      1.82 o 
   0  -4   5        8.60       12.05      1.38 o 
   1  -4   5       85.85       96.97      3.16 o 
   2  -4   5      105.14       83.88      2.97 o 
   3  -4   5        0.72        0.27      1.35 o 
   4  -4   5        3.26        2.56      1.75 o 
   5  -4   5        6.85        5.66      2.29 o 
   6  -4   5        1.19        0.54      1.89 o 
  -8  -3   5       11.71       14.15      3.64 o 
  -7  -3   5        1.74        1.48      2.43 o 
  -6  -3   5        2.38        2.97      1.39 o 
  -5  -3   5       71.93       70.09      3.18 o 
  -4  -3   5        6.28        7.48      1.32 o 
  -3  -3   5      129.01      140.56      3.84 o 
  -2  -3   5        3.51        2.78      1.28 o 
  -1  -3   5       79.94       84.43      2.90 o 
   0  -3   5       54.26       70.79      4.98 o 
   1  -3   5       43.02       39.65      1.94 o 
   2  -3   5       62.50       72.53      2.56 o 
   3  -3   5       43.13       52.27      3.77 o 
   4  -3   5       19.18       19.80      2.83 o 
   5  -3   5       79.09       80.84      5.52 o 
   6  -3   5       84.31       85.55      6.06 o 
   7  -3   5        0.05       -1.48      2.02 o 
  -8  -2   5       10.65        8.31      2.09 o 
  -7  -2   5        8.98        8.62      2.69 o 
  -6  -2   5        3.19        4.45      2.36 o 
  -5  -2   5      132.99      140.14      4.85 o 
  -4  -2   5        0.34       -0.59      0.71 o 
  -3  -2   5      140.85      124.70      5.59 o 
  -2  -2   5       23.30       17.31      1.38 o 
  -1  -2   5      275.53      308.05      5.48 o 
   0  -2   5      102.43      101.48      2.76 o 
   1  -2   5       54.84       55.58      2.01 o 
   3  -2   5      319.09      275.24      8.62 o 
   4  -2   5       62.45       60.09      4.18 o 
   5  -2   5       56.15       46.35      4.31 o 
   6  -2   5       89.55      108.72      6.60 o 
   7  -2   5       37.95       38.94      4.85 o 
  -8  -1   5       22.20       18.86      2.61 o 
  -7  -1   5       25.48       35.31      4.98 o 
  -6  -1   5        0.02        0.54      1.62 o 
  -5  -1   5        0.40       -0.40      1.35 o 
  -4  -1   5        0.01        0.23      0.81 o 
  -3  -1   5        8.42       12.34      1.32 o 
  -2  -1   5       19.86       21.49      1.43 o 
  -1  -1   5       51.76       62.10      2.43 o 
   0  -1   5      871.58      856.94     10.70 o 
   1  -1   5      541.40      517.63      7.15 o 
   2  -1   5        0.20        1.35      0.48 o 
   3  -1   5       32.39       25.19      2.43 o 
   4  -1   5        0.96        2.16      1.35 o 
   5  -1   5        6.82        5.93      1.89 o 
   6  -1   5       33.39       43.25      4.31 o 
   7  -1   5       46.86       47.96      4.98 o 
  -8   0   5        2.31        3.34      1.76 o 
  -7   0   5        6.65        4.78      1.62 o 
  -6   0   5        0.58       -1.15      1.15 o 
  -5   0   5        0.18        0.16      0.90 o 
  -4   0   5       18.84       23.17      2.69 o 
  -3   0   5       20.44       20.77      3.03 o 
  -2   0   5      178.96      137.09      3.43 o 
  -1   0   5      261.31      236.94      7.21 o 
   0   0   5      587.93      625.79      6.47 o 
   1   0   5      236.33      283.65      6.60 o 
   2   0   5      532.50      581.61      7.24 o 
   3   0   5        0.04       -0.13      0.67 o 
   4   0   5       35.82       45.81      3.37 o 
   5   0   5      100.51      111.01      5.66 o 
   6   0   5       23.46       23.71      3.37 o 
   7   0   5        1.09        2.29      2.16 o 
   8   0   5        3.47        6.60      3.23 o 
  -8   1   5        0.07        0.27      2.43 o 
  -7   1   5        3.65        1.94      1.52 o 
  -6   1   5        0.01       -0.09      2.16 o 
  -5   1   5       52.28       55.61      3.30 o 
  -4   1   5       43.19       39.40      2.23 o 
  -3   1   5        1.50       -0.28      0.61 o 
  -2   1   5      222.28      255.08      5.00 o 
   0   1   5        1.35        0.83      0.34 o 
   1   1   5      278.27      255.71      5.75 o 
   2   1   5      794.68      850.58     10.00 o 
   3   1   5      818.84      840.96     16.17 o 
   4   1   5        0.02        0.54      1.08 o 
   5   1   5      212.59      198.32      7.28 o 
   6   1   5       46.78       56.05      4.31 o 
   7   1   5       10.10        9.43      2.69 o 
   8   1   5        0.22       -0.67      1.75 o 
  -7   2   5        0.04        0.00      1.32 o 
  -6   2   5        0.00       -0.27      1.17 o 
  -5   2   5       40.69       31.04      2.43 o 
  -4   2   5       11.91       19.42      1.84 o 
  -3   2   5       19.23       19.20      1.61 o 
  -2   2   5       78.20       59.37      2.29 o 
   0   2   5       75.30      109.64      2.15 o 
   1   2   5      114.62      110.07      2.41 o 
   2   2   5      475.96      411.78      4.89 o 
   4   2   5      173.96      168.00      5.79 o 
   5   2   5      246.16      248.16      7.81 o 
   6   2   5      201.14      175.28      7.14 o 
   7   2   5        2.98        1.62      1.89 o 
   8   2   5        5.19        3.91      2.43 o 
  -7   3   5        0.22        0.20      1.46 o 
  -6   3   5        8.96        5.37      2.69 o 
  -5   3   5        0.01       -0.29      1.09 o 
  -4   3   5        6.43        8.83      3.23 o 
  -3   3   5      139.24      122.20      3.81 o 
  -2   3   5      616.02      756.89     10.86 o 
  -1   3   5       22.66       30.47      1.67 o 
   0   3   5      439.10      369.35      5.45 o 
   2   3   5        0.41        1.01      0.45 o 
   3   3   5       92.25      100.75      2.96 o 
   4   3   5        0.74        0.07      0.55 o 
   5   3   5        9.85        6.77      1.48 o 
   6   3   5       41.66       52.27      3.77 o 
   7   3   5        0.38       -1.35      1.48 o 
  -7   4   5        0.90        2.02      1.76 o 
  -6   4   5        4.08        1.06      2.09 o 
  -5   4   5        0.08        0.19      1.82 o 
  -4   4   5      245.93      224.18      8.22 o 
  -3   4   5        3.94        4.38      1.82 o 
  -2   4   5      750.46      854.31     12.19 o 
  -1   4   5       51.37       77.34      2.66 o 
   0   4   5      549.52      489.75      6.20 o 
   1   4   5       92.10       81.98      2.02 o 
   2   4   5      133.50      157.10      2.87 o 
   3   4   5      307.89      365.76      4.98 o 
   4   4   5       76.01       82.52      2.91 o 
   5   4   5       85.61       77.39      3.04 o 
   6   4   5       80.47       91.88      5.79 o 
   7   4   5        0.52        1.35      1.75 o 
   8   4   5        3.82        8.08      2.96 o 
  -6   5   5        0.00        0.71      1.89 o 
  -5   5   5        4.56        8.38      1.80 o 
  -4   5   5       94.28       88.61      5.66 o 
  -3   5   5        3.86        1.45      1.23 o 
  -2   5   5       56.69       40.38      5.19 o 
  -1   5   5       45.00       39.44      2.03 o 
   0   5   5      373.38      388.61      5.60 o 
   1   5   5        1.27        0.18      0.49 o 
   2   5   5      452.33      403.41      5.37 o 
   3   5   5       23.74       26.17      2.43 o 
   4   5   5      149.04      163.59      7.21 o 
   5   5   5        5.69        5.39      2.16 o 
   6   5   5       34.73       42.17      4.45 o 
   7   5   5       26.36       20.88      3.77 o 
   8   5   5       59.42       73.43      6.47 o 
  -6   6   5       23.05       24.39      3.91 o 
  -5   6   5        2.40        2.63      1.62 o 
  -4   6   5       78.29       92.05      4.14 o 
  -3   6   5        1.73        1.92      1.35 o 
   1   6   5        3.82        6.18      1.23 o 
   2   6   5      175.08      180.22      5.46 o 
   3   6   5        2.78        1.50      0.94 o 
   4   6   5        8.34       12.69      4.78 o 
   5   6   5       48.60       39.47      4.18 o 
   6   6   5        5.16       12.26      3.10 o 
   7   6   5        3.83        2.69      2.29 o 
   8   6   5       21.01       20.34      4.18 o 
  -5   7   5        0.04       -1.48      2.02 o 
  -4   7   5        9.57        4.65      1.71 o 
  -3   7   5        0.02       -0.17      1.19 o 
  -2   7   5       15.67       13.31      1.80 o 
  -1   7   5        8.16        5.11      1.17 o 
   0   7   5        3.15        1.95      1.24 o 
   1   7   5       51.78       54.87      2.99 o 
   2   7   5       25.76       31.79      4.98 o 
   3   7   5       14.80       14.55      2.43 o 
   4   7   5        4.41        2.07      1.82 o 
   5   7   5       14.68       18.46      3.37 o 
   6   7   5        0.31       -0.54      2.02 o 
   7   7   5        2.30       -0.67      2.02 o 
  -4   8   5        0.36        1.21      2.29 o 
  -3   8   5        2.93        4.45      2.43 o 
  -2   8   5       24.92       20.75      3.37 o 
  -1   8   5       56.49       63.99      4.98 o 
   0   8   5       29.84       34.22      3.91 o 
   1   8   5       56.54       45.94      3.50 o 
   2   8   5       33.52       28.48      2.63 o 
   3   8   5       19.59       19.74      2.28 o 
   4   8   5       22.84       19.65      2.26 o 
   5   8   5        0.07        0.09      1.26 o 
   6   8   5       30.23       26.81      4.31 o 
   7   8   5        0.10       -2.83      1.89 o 
  -3   9   5       16.83       19.67      3.77 o 
  -2   9   5        6.55        7.41      2.69 o 
  -1   9   5        9.92        8.76      2.83 o 
   0   9   5       28.28       31.12      3.91 o 
   1   9   5        8.60        7.87      1.95 o 
   2   9   5        0.49       -0.63      1.23 o 
   3   9   5        0.35        0.94      1.42 o 
   4   9   5        0.37       -0.67      1.62 o 
   5   9   5        0.19        1.92      1.62 o 
   6   9   5        4.71        5.93      3.10 o 
  -1  10   5        0.13        0.13      2.29 o 
   0  10   5       33.11       26.27      4.18 o 
   1  10   5        4.15        3.54      1.90 o 
   2  10   5        6.81        4.85      1.91 o 
   3  10   5       14.42       12.98      2.38 o 
   4  10   5       25.86       30.35      3.18 o 
   5  10   5        0.03       -1.28      1.52 o 
   1  11   5       33.87       47.96      5.66 o 
   2  11   5       31.22       34.28      3.61 o 
   3  11   5       12.61       12.74      4.72 o 
  -3  -9   6        1.91        1.89      2.96 o 
  -2  -9   6        1.06        1.35      2.43 o 
  -1  -9   6        0.80       -0.54      2.29 o 
  -5  -8   6        0.26        0.27      2.69 o 
  -4  -8   6       35.42       33.55      4.58 o 
  -3  -8   6        2.65        2.96      2.43 o 
  -2  -8   6       76.88       76.12      6.06 o 
  -1  -8   6       21.43       20.88      3.77 o 
   0  -8   6        6.69        3.64      2.56 o 
  -6  -7   6        0.21       -0.54      2.29 o 
  -5  -7   6        0.51       -0.40      1.89 o 
  -4  -7   6        5.80        4.31      2.43 o 
  -3  -7   6        0.64        7.01      2.56 o 
  -2  -7   6        1.80        0.27      1.89 o 
  -1  -7   6       25.08       25.60      3.64 o 
   0  -7   6        0.55        0.27      1.75 o 
   2  -7   6       21.11       16.98      3.23 o 
   3  -7   6       51.10       58.47      5.52 o 
  -6  -6   6        5.55        7.01      2.96 o 
  -5  -6   6        1.50        2.02      2.16 o 
  -4  -6   6        5.49        5.39      2.43 o 
  -3  -6   6        2.11        2.16      2.02 o 
  -2  -6   6        1.85       -0.81      1.62 o 
  -1  -6   6       16.88       13.61      2.83 o 
   0  -6   6        7.78        7.28      1.55 o 
   1  -6   6       18.39       18.85      2.18 o 
   2  -6   6        9.40        8.76      2.56 o 
   3  -6   6       17.95       11.59      2.96 o 
   4  -6   6        1.12        1.89      2.29 o 
  -7  -5   6        3.89        6.60      2.96 o 
  -6  -5   6        4.58        1.08      2.16 o 
  -5  -5   6        0.19        0.13      1.89 o 
  -4  -5   6        2.38        3.10      1.89 o 
  -3  -5   6       15.81       14.28      2.83 o 
  -2  -5   6       66.59       62.18      2.82 o 
  -1  -5   6       67.79       55.76      2.70 o 
   0  -5   6        1.74        2.95      1.09 o 
   1  -5   6        1.65        1.87      1.09 o 
   2  -5   6       10.21       13.74      2.69 o 
   3  -5   6       39.53       30.18      3.77 o 
   4  -5   6       14.10       17.11      3.23 o 
   5  -5   6        2.97        6.06      2.56 o 
  -7  -4   6        0.27       -1.62      2.29 o 
  -6  -4   6        6.47        5.25      2.56 o 
  -5  -4   6        0.56        0.81      1.75 o 
  -4  -4   6        9.78       10.77      1.62 o 
  -3  -4   6        1.35        1.24      1.21 o 
  -2  -4   6      217.27      208.22      7.68 o 
  -1  -4   6        1.80        1.75      0.86 o 
   0  -4   6       54.24       49.03      3.97 o 
   1  -4   6       41.23       36.15      2.29 o 
   2  -4   6        3.51        5.66      1.89 o 
   3  -4   6        0.21        0.40      1.48 o 
   4  -4   6       25.36       25.60      3.50 o 
   5  -4   6       44.10       45.13      4.72 o 
   6  -4   6        3.02        1.08      2.16 o 
  -7  -3   6        0.44       -1.35      2.02 o 
  -6  -3   6        4.37        3.37      1.75 o 
  -5  -3   6        2.83        1.14      1.00 o 
  -4  -3   6        0.03        0.09      0.84 o 
  -3  -3   6        3.88        2.31      1.00 o 
  -2  -3   6      298.40      322.55      6.23 o 
  -1  -3   6       14.81       15.09      1.43 o 
   0  -3   6      504.73      535.85      8.42 o 
   1  -3   6       48.53       59.61      2.56 o 
   2  -3   6      138.04      109.67      5.39 o 
   3  -3   6      200.82      193.20      7.68 o 
   4  -3   6      445.05      448.50     13.07 o 
   5  -3   6        2.08        1.89      1.75 o 
   6  -3   6        8.51        9.57      2.96 o 
  -8  -2   6        4.14        5.32      2.00 o 
  -7  -2   6        0.00       -0.67      2.02 o 
  -6  -2   6        5.03        5.57      1.61 o 
  -5  -2   6        4.58        6.34      1.47 o 
  -4  -2   6        0.31        0.85      0.94 o 
  -3  -2   6        4.65        5.04      1.09 o 
  -2  -2   6      394.71      372.75      7.54 o 
  -1  -2   6        1.31        1.95      1.82 o 
   0  -2   6      384.15      339.45      7.21 o 
   1  -2   6      204.37      164.18      4.04 o 
   2  -2   6       47.48       38.24      1.82 o 
   3  -2   6      176.63      169.08      6.87 o 
   4  -2   6      133.92      163.42      7.14 o 
   5  -2   6       62.55       65.07      4.98 o 
   6  -2   6       14.36       14.01      3.23 o 
   7  -2   6        1.20       -2.43      1.62 o 
  -8  -1   6        0.05       -0.79      1.57 o 
  -7  -1   6       11.93       12.83      2.14 o 
  -6  -1   6        0.47        0.54      1.75 o 
  -5  -1   6       36.73       33.81      2.52 o 
  -4  -1   6       18.18       17.92      2.36 o 
  -3  -1   6        1.48        0.67      0.76 o 
  -2  -1   6        7.37        6.70      1.05 o 
  -1  -1   6      563.49      607.32      8.81 o 
   0  -1   6      251.35      286.26      5.18 o 
   1  -1   6       24.35       19.73      1.29 o 
   2  -1   6      206.73      251.40      4.44 o 
   3  -1   6       29.97       33.95      3.10 o 
   4  -1   6        5.53        6.06      2.02 o 
   5  -1   6      121.55      100.10      5.66 o 
   6  -1   6        4.81        5.52      2.43 o 
   7  -1   6       10.21       10.64      3.10 o 
  -8   0   6        0.05       -2.21      1.47 o 
  -7   0   6        2.87       -0.02      2.22 o 
  -6   0   6       10.21       14.71      2.05 o 
  -5   0   6        6.02        8.95      1.61 o 
  -4   0   6      112.48      105.75      3.62 o 
  -3   0   6        1.37        2.47      0.90 o 
  -2   0   6      705.91      757.28     10.67 o 
  -1   0   6       19.66       18.09      2.63 o 
   0   0   6     1914.53     2044.83     25.84 o 
   1   0   6      214.64      196.45      3.75 o 
   2   0   6     1089.21     1068.46     12.62 o 
   3   0   6       37.66       36.78      2.96 o 
   4   0   6      135.32      137.42      6.06 o 
   5   0   6       53.78       58.74      4.18 o 
   6   0   6       30.93       21.02      3.23 o 
   7   0   6        9.43       12.80      3.10 o 
  -7   1   6        2.67        0.36      1.48 o 
  -6   1   6        0.62       -1.02      1.68 o 
  -5   1   6       49.08       58.59      3.30 o 
  -4   1   6       22.00       24.09      2.05 o 
  -3   1   6       58.00       49.02      2.33 o 
  -2   1   6      173.98      134.88      3.67 o 
  -1   1   6        7.18        9.35      1.09 o 
   0   1   6        0.07       -0.18      0.31 o 
   1   1   6       76.04       96.88      2.85 o 
   2   1   6      121.51      121.12      2.59 o 
   3   1   6       26.56       22.50      2.43 o 
   4   1   6        5.99       10.10      2.02 o 
   5   1   6        0.19       -0.27      1.35 o 
   6   1   6       12.92        8.89      2.43 o 
   7   1   6        3.21        4.18      2.16 o 
   8   1   6       20.21       19.54      3.77 o 
  -7   2   6        1.66        0.74      1.47 o 
  -6   2   6        0.44        1.35      1.43 o 
  -5   2   6      177.72      182.33      5.57 o 
  -4   2   6       40.93       46.37      2.76 o 
  -3   2   6       29.71       32.54      2.09 o 
  -2   2   6        7.75        6.70      1.68 o 
  -1   2   6      194.96      255.01      3.90 o 
   0   2   6      245.08      203.51      3.31 o 
   1   2   6      174.04      149.20      5.47 o 
   2   2   6      886.86      863.66      8.94 o 
   3   2   6        0.11        0.20      0.67 o 
   4   2   6        1.07        2.02      1.08 o 
   5   2   6        2.98        4.85      1.75 o 
   6   2   6       76.50       86.49      5.12 o 
   7   2   6        1.13        2.29      1.89 o 
   8   2   6        2.13        1.08      2.29 o 
  -7   3   6        0.87        0.81      1.57 o 
  -6   3   6        4.93        4.18      1.62 o 
  -5   3   6        3.25        7.86      1.80 o 
  -4   3   6       90.47      110.12      4.08 o 
  -3   3   6       42.67       41.79      2.90 o 
  -2   3   6       97.46       75.51      3.77 o 
  -1   3   6      851.24      829.05      9.26 o 
   0   3   6        1.73        2.21      0.97 o 
   1   3   6      255.28      273.69      5.10 o 
   2   3   6        4.79        6.73      0.72 o 
   3   3   6      252.20      253.41      3.85 o 
   4   3   6       65.41       75.89      2.97 o 
   5   3   6       32.36       31.97      4.51 o 
   6   3   6      122.59      131.36      6.06 o 
   7   3   6        1.24        1.08      1.75 o 
  -6   4   6        6.40        5.73      1.81 o 
  -5   4   6        1.43        2.57      1.46 o 
  -4   4   6       10.08       12.50      3.44 o 
  -3   4   6       52.23       49.94      2.71 o 
  -2   4   6       29.12       25.18      1.95 o 
  -1   4   6      220.69      276.23      6.67 o 
   1   4   6        8.61        7.10      1.50 o 
   2   4   6       77.32       84.93      2.18 o 
   3   4   6       11.32       14.82      1.87 o 
   4   4   6      355.75      377.55      7.05 o 
   5   4   6      160.64      171.48      4.79 o 
   6   4   6        4.41        2.83      1.75 o 
   7   4   6        5.46        6.47      2.43 o 
   8   4   6        1.49        3.50      2.56 o 
  -6   5   6        0.24        0.42      1.59 o 
  -5   5   6        3.76        8.02      1.94 o 
  -4   5   6        5.33       10.59      1.91 o 
  -3   5   6        4.54        9.90      2.22 o 
  -2   5   6       15.25       17.40      1.81 o 
  -1   5   6       80.05       56.36      2.57 o 
   0   5   6       79.24       57.42      2.00 o 
   1   5   6       16.40       16.34      1.13 o 
   2   5   6      320.54      337.14      4.95 o 
   3   5   6       72.09       69.78      2.85 o 
   4   5   6       45.05       51.33      4.45 o 
   5   5   6        0.06        3.50      1.89 o 
   6   5   6      128.98      138.63      7.54 o 
   7   5   6        7.04       11.59      3.23 o 
   8   5   6        2.43        2.83      2.43 o 
  -5   6   6        0.26        0.02      1.29 o 
  -4   6   6        0.77        3.83      1.59 o 
  -3   6   6        3.01        6.57      1.62 o 
  -2   6   6       25.27       22.39      2.03 o 
  -1   6   6        3.73        6.04      1.26 o 
   0   6   6      120.80      114.77      4.07 o 
   2   6   6      122.35      112.37      3.87 o 
   3   6   6       16.40       18.95      1.84 o 
   4   6   6        0.14       -0.11      0.94 o 
   5   6   6        9.03        6.33      2.29 o 
   6   6   6      137.44      133.65      7.54 o 
   7   6   6        0.55        0.67      2.02 o 
   8   6   6       43.03       47.42      5.93 o 
  -5   7   6        0.22       -0.94      1.62 o 
  -4   7   6        2.82        2.65      1.61 o 
  -3   7   6        0.15        0.39      1.20 o 
  -2   7   6       47.69       43.27      6.60 o 
   0   7   6        3.36        3.75      1.38 o 
   1   7   6      363.19      315.06      7.22 o 
   2   7   6        4.82        3.39      1.38 o 
   3   7   6      161.39      169.81      5.10 o 
   4   7   6        0.27       -0.34      0.95 o 
   5   7   6        0.01       -0.13      1.75 o 
   6   7   6        3.48        0.00      2.02 o 
   7   7   6        2.40        0.27      2.29 o 
  -4   8   6        5.35        7.79      2.07 o 
  -3   8   6        5.06        7.27      2.43 o 
  -2   8   6       17.70       12.93      3.10 o 
  -1   8   6        9.75        8.08      2.56 o 
   0   8   6        2.52        1.12      2.09 o 
   1   8   6       61.04       71.50      3.70 o 
   2   8   6       38.12       32.23      5.52 o 
   3   8   6      134.23      138.80     14.62 o 
   4   8   6       10.78       10.51      1.91 o 
   5   8   6        0.03       -2.22      1.48 o 
   6   8   6       11.26        8.62      3.23 o 
   7   8   6        0.24       -3.03      2.02 o 
  -3   9   6        4.99        5.39      2.83 o 
  -2   9   6        3.28        2.16      2.16 o 
  -1   9   6        6.88        7.81      2.69 o 
   0   9   6        0.26       -0.27      2.02 o 
   1   9   6       32.46       22.69      5.66 o 
   2   9   6       13.30       13.94      2.18 o 
   3   9   6       67.76       65.08      3.82 o 
   4   9   6        0.11       -1.35      1.33 o 
   5   9   6        3.53        2.56      2.43 o 
   6   9   6        0.11        1.48      2.56 o 
  -1  10   6        6.32        9.43      3.23 o 
   0  10   6        2.96        1.35      2.29 o 
   1  10   6        0.63        0.03      1.47 o 
   2  10   6       19.14       21.73      2.80 o 
   3  10   6        0.04        1.08      2.09 o 
   4  10   6       21.64       17.34      5.05 o 
   5  10   6        0.33        0.54      2.56 o 
   2  11   6       15.86       14.69      2.96 o 
  -4  -8   7       17.37       27.08      4.45 o 
  -3  -8   7        2.29        2.56      2.83 o 
  -2  -8   7        7.23        6.60      2.83 o 
  -1  -8   7       12.18       15.76      3.64 o 
   0  -8   7       29.05       33.01      4.45 o 
  -5  -7   7        1.76        0.13      2.29 o 
  -4  -7   7        0.84       -0.40      2.43 o 
  -3  -7   7       16.91       12.26      3.23 o 
  -2  -7   7        1.75        1.21      2.16 o 
  -1  -7   7       25.87       33.55      4.18 o 
   0  -7   7        7.63       13.07      3.10 o 
   2  -7   7        0.21        1.62      2.16 o 
  -6  -6   7        0.00       -1.89      2.02 o 
  -5  -6   7        0.08        4.45      2.56 o 
  -4  -6   7        0.29        0.67      2.16 o 
  -3  -6   7        2.37        0.67      2.02 o 
  -2  -6   7        0.14        0.27      1.89 o 
  -1  -6   7        5.43        4.85      2.29 o 
   0  -6   7        8.99       11.07      1.86 o 
   1  -6   7       69.01       65.88      4.98 o 
   2  -6   7       10.92        6.33      2.69 o 
   3  -6   7        0.20        1.21      2.02 o 
   4  -6   7        1.41       -0.27      2.16 o 
  -7  -5   7        0.01       -0.67      2.16 o 
  -6  -5   7        0.68       -0.54      2.02 o 
  -5  -5   7        7.91        7.54      2.83 o 
  -4  -5   7        1.67        1.89      1.89 o 
  -3  -5   7        3.83        1.75      1.89 o 
  -2  -5   7        0.62        0.56      0.94 o 
  -1  -5   7        4.19        3.64      1.55 o 
   0  -5   7        4.05        2.15      1.19 o 
   1  -5   7       12.02       11.80      2.63 o 
   2  -5   7       51.81       62.78      4.85 o 
   3  -5   7       30.45       36.38      4.18 o 
   4  -5   7        2.96        1.35      2.16 o 
   5  -5   7       11.25       11.05      3.10 o 
  -7  -4   7        1.94        3.10      2.83 o 
  -6  -4   7       12.81       14.69      3.37 o 
  -5  -4   7       20.81       21.83      3.50 o 
  -4  -4   7       11.53        8.86      2.56 o 
  -3  -4   7        1.69        1.99      1.09 o 
  -2  -4   7       10.09        8.35      1.95 o 
  -1  -4   7       59.42       58.64      4.31 o 
   0  -4   7        7.72       10.46      1.47 o 
   1  -4   7      196.68      194.05      4.97 o 
   2  -4   7       81.23       96.06      5.66 o 
   3  -4   7        0.14       -2.02      1.35 o 
   4  -4   7       20.24       15.63      3.23 o 
   5  -4   7       11.34       10.51      2.96 o 
  -7  -3   7        5.99        7.68      3.10 o 
  -6  -3   7        0.34       -0.64      1.32 o 
  -5  -3   7       15.47       14.44      1.94 o 
  -4  -3   7        2.55        3.01      1.82 o 
  -3  -3   7        0.38        0.74      1.35 o 
  -2  -3   7        0.83        0.16      0.94 o 
  -1  -3   7       49.11       50.27      2.38 o 
   0  -3   7      246.70      231.55      5.18 o 
   1  -3   7       70.82       73.31      8.42 o 
   2  -3   7      642.78      701.52     16.57 o 
   3  -3   7      154.96      147.26      7.01 o 
   4  -3   7       69.94       72.08      5.25 o 
   5  -3   7        0.14        0.00      1.75 o 
   6  -3   7        3.62        4.98      2.43 o 
  -7  -2   7        0.08        0.13      2.16 o 
  -6  -2   7        0.90       -1.40      1.23 o 
  -5  -2   7        0.00        0.84      1.09 o 
  -4  -2   7       20.36       15.79      2.36 o 
  -3  -2   7       27.89       27.81      2.05 o 
  -2  -2   7       64.57       65.39      3.23 o 
  -1  -2   7      447.57      436.53      7.52 o 
   0  -2   7        5.40        3.05      0.94 o 
   1  -2   7      140.48      166.61      6.94 o 
   2  -2   7       46.50       52.68      3.91 o 
   3  -2   7       40.36       35.57      3.64 o 
   4  -2   7      116.00      114.25      6.33 o 
   5  -2   7       54.43       49.17      4.72 o 
   6  -2   7       18.57       21.15      3.91 o 
  -7  -1   7        1.52        0.07      1.43 o 
  -6  -1   7        0.00       -0.47      1.24 o 
  -5  -1   7       29.37       33.95      2.62 o 
  -4  -1   7       41.11       51.25      2.71 o 
  -3  -1   7      200.59      219.14      5.52 o 
  -2  -1   7      159.49      171.25      4.43 o 
  -1  -1   7       79.19       85.08      4.98 o 
   0  -1   7       63.30       77.60      2.96 o 
   1  -1   7       80.31       58.99      2.23 o 
   2  -1   7       13.60       11.18      2.16 o 
   3  -1   7       73.02       94.44      5.25 o 
   4  -1   7        0.41       -1.08      1.21 o 
   5  -1   7        3.03        2.43      1.89 o 
   6  -1   7       19.76       18.73      3.50 o 
   7  -1   7        5.03        6.20      2.83 o 
  -7   0   7       11.20        9.97      2.76 o 
  -6   0   7        0.98       -1.55      1.03 o 
  -5   0   7       25.88       25.07      2.38 o 
  -4   0   7        0.00       -0.36      0.81 o 
  -3   0   7       25.74       32.06      3.10 o 
  -2   0   7       63.08       50.89      2.38 o 
  -1   0   7      185.63      196.32      4.42 o 
   0   0   7      363.75      350.60      4.57 o 
   1   0   7       28.18       27.75      2.56 o 
   2   0   7      182.97      191.71      6.74 o 
   3   0   7       78.92       60.22      4.04 o 
   4   0   7       54.43       48.91      3.91 o 
   5   0   7      414.93      454.70     13.07 o 
   6   0   7       64.57       66.02      5.25 o 
   7   0   7        3.64        2.69      2.02 o 
  -7   1   7        0.37        1.43      1.61 o 
  -6   1   7        2.30        2.32      1.57 o 
  -5   1   7        0.46        0.71      1.41 o 
  -4   1   7        2.20        1.48      1.00 o 
  -3   1   7       12.91       16.03      3.03 o 
  -2   1   7      172.11      187.13      4.62 o 
   0   1   7      519.39      573.87      6.66 o 
   2   1   7      105.06      124.92      2.48 o 
   3   1   7       37.23       39.07      3.23 o 
   4   1   7        4.96        4.31      1.89 o 
   5   1   7       92.77       94.31      5.52 o 
   6   1   7        4.55        2.56      1.89 o 
   7   1   7       22.75       16.57      3.23 o 
  -7   2   7        1.26        0.39      1.55 o 
  -6   2   7        2.14        2.07      1.42 o 
  -5   2   7       18.01       18.82      2.24 o 
  -4   2   7       12.34       14.20      1.90 o 
  -3   2   7        9.11        7.23      1.33 o 
  -2   2   7        0.02        0.34      0.76 o 
  -1   2   7       38.05       32.14      1.36 o 
   0   2   7      175.36      170.53      3.13 o 
   1   2   7       11.43       12.45      0.95 o 
   2   2   7      467.22      489.18      9.02 o 
   3   2   7      415.83      459.98      8.05 o 
   4   2   7        0.07        0.13      0.94 o 
   5   2   7        0.08       -0.54      1.35 o 
   6   2   7        8.20        9.97      2.43 o 
   7   2   7        1.35        1.75      2.02 o 
   8   2   7        3.67        5.25      2.83 o 
  -7   3   7        0.01        1.06      1.67 o 
  -6   3   7       25.59       32.90      3.03 o 
  -5   3   7       56.96       44.91      4.11 o 
  -4   3   7      202.00      214.26      6.74 o 
  -3   3   7       93.23       75.10      3.44 o 
  -2   3   7       41.81       62.18      2.71 o 
  -1   3   7      104.14       99.28      4.19 o 
   0   3   7       18.50       15.01      2.01 o 
   1   3   7      387.01      382.38      5.28 o 
   2   3   7      543.39      524.66      7.31 o 
   3   3   7        1.58        0.94      0.76 o 
   4   3   7        6.54        7.48      1.32 o 
   5   3   7       78.25       75.97      3.36 o 
   6   3   7        2.69        4.63      1.42 o 
   7   3   7       22.38       26.01      2.71 o 
   8   3   7        0.01        0.67      2.16 o 
  -6   4   7        0.25        1.29      1.49 o 
  -5   4   7       18.64       19.03      2.63 o 
  -4   4   7       12.66       18.87      2.24 o 
  -3   4   7        6.77       13.33      3.23 o 
  -2   4   7        0.91       -0.11      0.67 o 
  -1   4   7        0.71       -0.53      0.86 o 
   0   4   7       33.87       34.12      1.83 o 
   1   4   7       36.56       36.07      1.59 o 
   2   4   7       13.08       16.19      1.15 o 
   3   4   7      381.25      386.27      8.08 o 
   4   4   7       65.91       79.69      3.20 o 
   5   4   7       25.79       23.18      2.07 o 
   6   4   7       23.43       27.62      3.77 o 
   7   4   7        6.38       14.42      3.23 o 
   8   4   7        1.37        1.89      2.43 o 
  -6   5   7        0.48        3.18      1.90 o 
  -5   5   7        1.79        4.05      1.80 o 
  -4   5   7        0.01       -1.28      1.14 o 
  -3   5   7        7.27        7.97      1.67 o 
  -2   5   7        6.49        4.03      1.28 o 
  -1   5   7        0.24        0.67      0.80 o 
   0   5   7       41.38       51.16      2.71 o 
   1   5   7      110.75      107.65      3.14 o 
   2   5   7       18.91       20.68      1.36 o 
   3   5   7       42.16       31.14      1.57 o 
   4   5   7      319.42      305.42     10.51 o 
   5   5   7       15.73       13.88      2.96 o 
   6   5   7       89.09       96.19      6.47 o 
   7   5   7        0.36        2.69      2.29 o 
   8   5   7       16.09       17.11      4.04 o 
  -5   6   7        0.88        3.60      1.84 o 
  -4   6   7        3.49        1.14      1.38 o 
  -3   6   7        0.00       -0.36      1.13 o 
  -2   6   7      100.33       90.74      3.75 o 
  -1   6   7       70.52       59.38      2.84 o 
   0   6   7       45.70       45.60      2.68 o 
   1   6   7      130.44      120.52      3.07 o 
   2   6   7       40.73       43.69      2.70 o 
   3   6   7        6.26        4.94      1.32 o 
   4   6   7        1.77        0.40      1.62 o 
   5   6   7        1.88        3.64      2.02 o 
   6   6   7       47.63       50.66      5.39 o 
   7   6   7        4.67        4.98      2.56 o 
  -4   7   7        6.08        5.04      1.76 o 
  -3   7   7        0.00        0.00      1.24 o 
  -2   7   7       20.48       21.88      2.32 o 
  -1   7   7       24.89       15.96      2.22 o 
   0   7   7       28.48       25.10      4.58 o 
   1   7   7       10.91        8.89      1.67 o 
   2   7   7       47.31       51.97      3.37 o 
   3   7   7       11.11       10.32      1.78 o 
   4   7   7        2.78        1.08      1.62 o 
   5   7   7       82.25       92.83      6.47 o 
   6   7   7      113.47      120.04      7.54 o 
   7   7   7        2.81        1.08      2.56 o 
  -3   8   7        4.47        3.28      1.71 o 
  -2   8   7        2.05        5.12      2.43 o 
  -1   8   7       33.07       35.84      4.31 o 
   0   8   7        2.83        3.34      1.52 o 
   1   8   7        1.79        1.26      2.16 o 
   2   8   7       38.08       37.25      4.45 o 
   3   8   7        9.38        9.94      3.10 o 
   4   8   7        0.42       -0.74      1.68 o 
   5   8   7        3.54        4.18      2.43 o 
   6   8   7        0.49       -0.27      1.89 o 
  -2   9   7        0.05       -2.02      1.89 o 
  -1   9   7       47.66       47.96      4.98 o 
   0   9   7        0.40        1.08      2.16 o 
   1   9   7      105.13      104.82      4.71 o 
   2   9   7       32.96       24.19      5.86 o 
   3   9   7       12.64       13.99      4.38 o 
   4   9   7       14.53       14.70      2.36 o 
   5   9   7        9.68        7.28      3.10 o 
   6   9   7        5.43        2.02      2.56 o 
  -1  10   7       19.62       22.63      4.18 o 
   0  10   7        0.05       -0.81      2.43 o 
   1  10   7        6.88        8.89      2.29 o 
   2  10   7       29.51       28.03      3.14 o 
   3  10   7       26.82       23.31      4.31 o 
   4  10   7        0.02        2.16      1.84 o 
   5  10   7        0.72        2.83      2.83 o 
  -2  -8   8        1.74        0.81      2.43 o 
  -4  -7   8        0.31        1.75      2.43 o 
  -3  -7   8        1.62        0.54      2.29 o 
  -2  -7   8       16.31        7.54      2.96 o 
  -1  -7   8        9.31        4.98      2.69 o 
  -5  -6   8        0.05       -0.54      2.02 o 
  -4  -6   8        0.52       -1.21      2.02 o 
  -3  -6   8        0.91        2.02      2.16 o 
  -2  -6   8        0.01        0.94      2.02 o 
  -1  -6   8       42.13       51.60      4.72 o 
   0  -6   8       12.49        9.73      2.02 o 
   1  -6   8        0.68       -1.21      2.02 o 
   2  -6   8        0.22       -0.54      2.16 o 
   3  -6   8        1.08       -1.08      2.02 o 
  -6  -5   8        0.48       -0.13      2.16 o 
  -5  -5   8        0.25        0.67      2.02 o 
  -4  -5   8        0.03        0.27      1.89 o 
  -3  -5   8       13.84       13.74      3.10 o 
  -2  -5   8       45.32       48.73      4.18 o 
  -1  -5   8        2.25        0.43      1.35 o 
   0  -5   8       46.16       50.91      3.30 o 
   1  -5   8       76.50       89.46      5.79 o 
   2  -5   8        2.26        1.89      2.02 o 
   3  -5   8       41.14       45.81      4.85 o 
   4  -5   8        0.23       -0.94      2.02 o 
  -6  -4   8        1.34       -2.43      1.62 o 
  -5  -4   8        3.78        2.43      2.29 o 
  -4  -4   8       10.20        7.69      1.59 o 
  -3  -4   8       11.19        6.22      1.95 o 
  -2  -4   8      137.72      149.07      4.66 o 
  -1  -4   8      158.40      159.51      4.71 o 
   0  -4   8      246.90      262.99      6.17 o 
   1  -4   8        2.44        6.60      2.29 o 
   2  -4   8        2.44        0.27      1.89 o 
   3  -4   8       31.74       30.18      3.91 o 
   4  -4   8        0.00        2.16      2.16 o 
   5  -4   8        0.42        3.50      2.43 o 
  -7  -3   8        0.81       -1.75      2.16 o 
  -6  -3   8        4.91        3.72      1.76 o 
  -5  -3   8       30.90       24.85      2.49 o 
  -4  -3   8       14.45       12.57      1.88 o 
  -3  -3   8       21.22       22.94      3.44 o 
  -2  -3   8       36.24       52.00      2.71 o 
  -1  -3   8      354.62      384.25      7.47 o 
   0  -3   8      133.14      147.07      4.30 o 
   1  -3   8        8.12        6.33      2.16 o 
   2  -3   8      458.59      440.55     12.80 o 
   3  -3   8        0.62        0.27      1.62 o 
   4  -3   8       27.15       32.33      4.18 o 
   5  -3   8        7.97        6.47      2.69 o 
  -7  -2   8        2.41        4.58      2.83 o 
  -6  -2   8        0.41       -0.38      1.28 o 
  -5  -2   8        0.19        0.34      1.28 o 
  -4  -2   8        1.32       -0.40      1.55 o 
  -3  -2   8       29.86       39.97      2.76 o 
  -2  -2   8       60.20       55.88      3.23 o 
  -1  -2   8        4.60        4.02      1.13 o 
   0  -2   8        3.40        2.91      1.03 o 
   1  -2   8       69.56       70.05      3.10 o 
   2  -2   8       52.58       51.06      4.18 o 
   3  -2   8      370.52      353.25     11.45 o 
   4  -2   8        4.38        3.37      2.02 o 
   5  -2   8        8.50        9.43      2.96 o 
   6  -2   8        0.13       -1.62      1.89 o 
  -7  -1   8        0.00       -0.27      1.47 o 
  -6  -1   8       15.07       25.51      2.70 o 
  -5  -1   8        5.32        4.85      2.02 o 
  -4  -1   8      103.38      106.02      4.05 o 
  -3  -1   8       17.33       13.02      1.71 o 
  -2  -1   8      145.62      152.78      4.33 o 
  -1  -1   8        5.80        7.15      1.62 o 
   0  -1   8      142.44      144.33      4.72 o 
   1  -1   8      107.31      129.73      3.56 o 
   2  -1   8      148.49      142.27      6.33 o 
   3  -1   8       20.01       22.90      3.10 o 
   4  -1   8      138.67      142.27      7.14 o 
   5  -1   8       57.85       57.26      5.12 o 
   6  -1   8        5.75        6.47      2.69 o 
  -7   0   8        1.03       -0.94      1.32 o 
  -6   0   8        2.79        4.09      1.71 o 
  -5   0   8       23.88       31.58      2.70 o 
  -4   0   8       12.01        9.01      1.57 o 
  -3   0   8        0.09        1.62      1.48 o 
  -2   0   8      235.80      249.11      8.08 o 
  -1   0   8      126.25      115.44      3.51 o 
   0   0   8       26.38       34.22      3.10 o 
   1   0   8      111.64       89.26      4.18 o 
   2   0   8       34.78       32.87      3.23 o 
   3   0   8       36.56       42.03      3.77 o 
   4   0   8       36.96       41.23      4.04 o 
   5   0   8       89.41       83.80      5.66 o 
   6   0   8       48.87       47.69      4.98 o 
   7   0   8        1.46        4.04      2.69 o 
  -7   1   8        2.10        1.59      2.56 o 
  -6   1   8        2.24        3.28      1.67 o 
  -5   1   8       10.81       11.24      1.95 o 
  -4   1   8        0.87        1.68      1.14 o 
  -3   1   8       31.08       29.14      4.72 o 
  -2   1   8       17.91       20.62      2.09 o 
  -1   1   8        6.62        5.46      1.05 o 
   0   1   8      146.51      155.84      4.51 o 
   1   1   8      669.81      705.64     10.90 o 
   2   1   8        0.17        0.43      0.67 o 
   3   1   8       65.34       61.30      4.18 o 
   4   1   8        4.06        6.87      2.16 o 
   5   1   8       54.97       67.90      4.85 o 
   6   1   8        8.86        3.50      2.02 o 
   7   1   8        3.43        4.18      2.56 o 
  -7   2   8        1.89        0.89      1.82 o 
  -6   2   8        8.49       12.94      2.29 o 
  -5   2   8        3.82        5.63      1.67 o 
  -4   2   8        5.09        4.67      1.32 o 
  -3   2   8       43.89       55.43      2.81 o 
  -2   2   8      153.69      170.25     13.20 o 
  -1   2   8      469.31      460.96      8.00 o 
   0   2   8      180.18      173.74      3.89 o 
   1   2   8      147.13      161.32      3.17 o 
   2   2   8       76.07       80.41      2.95 o 
   3   2   8       16.75       17.99      1.76 o 
   4   2   8       63.28       62.98      5.19 o 
   5   2   8        6.14        2.69      1.89 o 
   6   2   8       34.16       39.61      4.04 o 
   7   2   8        6.07        4.04      2.29 o 
  -6   3   8        3.44        1.97      1.55 o 
  -5   3   8        0.67        5.14      1.68 o 
  -4   3   8        1.80        0.16      1.26 o 
  -3   3   8        0.01       -1.29      0.86 o 
  -2   3   8       32.81       29.73      2.19 o 
  -1   3   8        0.62        0.27      0.59 o 
   0   3   8      327.95      333.34      5.13 o 
   1   3   8       20.78       27.03      1.47 o 
   2   3   8       53.03       56.35      1.90 o 
   3   3   8       63.62       61.69      2.80 o 
   4   3   8       54.92       66.89      3.10 o 
   5   3   8       52.27       45.23      2.90 o 
   6   3   8       10.34       11.94      1.94 o 
   7   3   8        0.25        0.29      1.42 o 
  -6   4   8        0.07       -1.26      1.42 o 
  -5   4   8        2.26        1.22      1.42 o 
  -4   4   8       16.79       14.43      2.14 o 
  -3   4   8        1.61       -0.22      1.03 o 
  -2   4   8       48.07       57.85      2.96 o 
  -1   4   8       23.50       24.55      1.58 o 
   0   4   8      114.02       97.56      2.67 o 
   1   4   8      192.20      206.41      3.93 o 
   2   4   8      258.01      234.28      4.20 o 
   3   4   8       22.66       23.34      1.95 o 
   4   4   8      191.84      181.34      8.49 o 
   5   4   8        2.74        2.36      1.33 o 
   6   4   8       18.47       18.05      3.37 o 
   7   4   8        0.39        3.77      2.43 o 
  -5   5   8        3.43        3.16      3.44 o 
  -4   5   8        2.38        5.12      1.71 o 
  -3   5   8        1.61        0.80      1.28 o 
  -2   5   8        8.43        5.51      1.47 o 
  -1   5   8       37.00       35.07      2.38 o 
   0   5   8       46.45       46.65      2.00 o 
   1   5   8      366.24      373.66      5.84 o 
   2   5   8      116.19      116.11      2.98 o 
   3   5   8        2.04        2.07      1.13 o 
   4   5   8      391.60      384.51     12.26 o 
   5   5   8       11.01        8.62      2.56 o 
   6   5   8       78.40       74.23      5.79 o 
   7   5   8        6.50        3.23      2.29 o 
  -5   6   8        1.29        1.28      1.62 o 
  -4   6   8        0.00       -0.74      1.33 o 
  -3   6   8       41.19       36.52      2.95 o 
  -2   6   8       10.30       10.30      1.81 o 
  -1   6   8       30.17       40.71      5.25 o 
   0   6   8       40.39       41.95      2.53 o 
   1   6   8       30.79       27.17      1.72 o 
   2   6   8      146.58      144.47      8.42 o 
   3   6   8      142.44      146.42      4.53 o 
   4   6   8      211.35      196.83      8.76 o 
   5   6   8       88.46       79.22      5.79 o 
   6   6   8        0.08       -0.67      1.75 o 
   7   6   8        0.78        1.08      2.02 o 
  -4   7   8        0.01        0.74      1.57 o 
  -3   7   8        3.61        1.49      1.42 o 
  -2   7   8        1.70        1.77      1.38 o 
  -1   7   8        2.21        0.67      1.19 o 
   0   7   8       40.70       35.08      2.76 o 
   1   7   8        0.92        1.84      2.83 o 
   2   7   8      267.11      248.79     13.34 o 
   3   7   8        3.96        5.00      1.49 o 
   4   7   8      155.00      137.82      7.54 o 
   5   7   8        7.78        4.45      2.56 o 
   6   7   8        0.25        0.81      2.02 o 
   7   7   8        1.43       -0.40      2.29 o 
  -3   8   8        0.61        2.16      1.71 o 
  -2   8   8        4.54        7.54      2.83 o 
  -1   8   8       22.64       14.95      3.23 o 
   0   8   8        6.60        4.09      1.68 o 
   1   8   8        7.96       10.28      2.00 o 
   2   8   8       49.61       50.04      5.25 o 
   3   8   8        0.27        1.75      1.33 o 
   4   8   8        3.47        7.28      2.96 o 
   5   8   8       10.58       11.32      3.37 o 
   6   8   8       15.63       18.46      4.04 o 
  -2   9   8        2.82        3.10      2.69 o 
  -1   9   8       26.38       22.36      3.91 o 
   0   9   8       72.83       73.69      6.06 o 
   1   9   8        0.02       -0.42      2.09 o 
   2   9   8       25.35       19.23      2.55 o 
   3   9   8        4.50        2.62      1.61 o 
   4   9   8        0.16       -0.54      2.16 o 
   5   9   8        7.41        7.41      3.37 o 
   0  10   8        7.11       12.39      3.50 o 
   1  10   8       30.41       24.52      3.03 o 
   2  10   8        0.03        0.40      1.62 o 
   3  10   8        0.20       -0.84      1.57 o 
   4  10   8       14.95        7.68      3.37 o 
  -3  -7   9        5.70        6.74      3.10 o 
  -2  -7   9        3.66       -0.54      2.29 o 
  -1  -7   9        0.98        1.75      2.56 o 
  -4  -6   9        0.02       -1.48      2.02 o 
  -3  -6   9       15.57       12.26      3.37 o 
  -2  -6   9        4.10        2.29      2.43 o 
  -1  -6   9        1.03       -0.13      2.16 o 
   0  -6   9        6.21        9.03      2.83 o 
   1  -6   9        9.16       13.07      3.37 o 
   2  -6   9        8.55        8.89      3.50 o 
  -5  -5   9        1.62        4.45      2.83 o 
  -4  -5   9        0.89        0.54      2.16 o 
  -3  -5   9        9.94       10.64      3.10 o 
  -2  -5   9       93.29       87.39      5.79 o 
  -1  -5   9       22.50       22.66      2.38 o 
   0  -5   9        7.21        5.79      2.56 o 
   1  -5   9        0.21       -0.27      2.16 o 
   2  -5   9       20.90       24.79      4.04 o 
   3  -5   9        2.93        1.62      2.29 o 
  -6  -4   9        3.87        3.37      2.69 o 
  -5  -4   9        0.12        1.21      2.43 o 
  -4  -4   9       31.56       31.77      3.57 o 
  -3  -4   9        2.14        1.91      1.89 o 
  -2  -4   9        1.31        1.53      2.29 o 
  -1  -4   9       35.48       42.39      2.85 o 
   0  -4   9      114.01      118.46      4.26 o 
   1  -4   9        0.43       -0.13      1.62 o 
   2  -4   9       34.15       40.28      4.72 o 
   3  -4   9        0.06        0.00      1.89 o 
   4  -4   9        0.96        2.16      2.29 o 
  -6  -3   9        8.07        7.21      1.99 o 
  -5  -3   9       24.10       27.37      2.83 o 
  -4  -3   9        2.32        2.95      1.42 o 
  -3  -3   9       44.56       44.98      5.46 o 
  -2  -3   9      153.23      150.92      4.76 o 
  -1  -3   9       12.71       12.53      2.56 o 
   0  -3   9      576.33      577.25     13.67 o 
   1  -3   9      131.73      139.44      6.87 o 
   2  -3   9        4.39        2.56      2.02 o 
   3  -3   9        7.14        7.54      2.69 o 
   4  -3   9       20.41       15.63      3.50 o 
   5  -3   9        0.18       -0.81      2.02 o 
  -6  -2   9        1.30        0.31      1.36 o 
  -5  -2   9       20.32       21.64      2.48 o 
  -4  -2   9        5.78        7.50      1.67 o 
  -3  -2   9       11.24       17.03      2.05 o 
  -2  -2   9        0.58        0.25      1.09 o 
  -1  -2   9       10.36        9.13      2.16 o 
   0  -2   9        2.74        1.41      1.03 o 
   1  -2   9      184.50      191.04      7.81 o 
   2  -2   9      153.56      170.43      7.68 o 
   3  -2   9       63.11       61.17      5.25 o 
   4  -2   9        8.40        5.52      2.56 o 
   5  -2   9       16.46       13.74      3.37 o 
   6  -2   9        0.31       -1.35      2.02 o 
  -6  -1   9        7.61        3.56      1.82 o 
  -5  -1   9        1.82        2.83      2.02 o 
  -4  -1   9       27.71       36.22      2.81 o 
  -3  -1   9       12.37        8.66      2.36 o 
  -2  -1   9        3.69        1.88      1.09 o 
  -1  -1   9        3.05        4.23      1.23 o 
   0  -1   9        7.68        6.02      1.19 o 
   1  -1   9        6.27        4.58      1.75 o 
   2  -1   9       61.63       60.09      4.45 o 
   3  -1   9       39.15       33.95      3.91 o 
   4  -1   9      147.09      149.95      7.54 o 
   5  -1   9       36.26       47.02      4.85 o 
   6  -1   9        1.13        0.81      2.16 o 
  -6   0   9        2.29        1.62      1.62 o 
  -5   0   9        6.06        3.63      1.68 o 
  -4   0   9       47.32       42.45      3.23 o 
  -3   0   9       44.74       29.96      2.33 o 
  -2   0   9        1.47        2.69      1.48 o 
  -1   0   9       21.41       24.52      2.96 o 
   0   0   9        1.26        1.89      1.35 o 
   1   0   9       21.18       19.12      3.50 o 
   2   0   9        5.16        5.52      2.02 o 
   3   0   9        4.32        5.25      1.89 o 
   4   0   9       21.00       22.63      3.37 o 
   5   0   9        0.02        1.08      1.75 o 
   6   0   9        5.21        2.02      2.43 o 
  -6   1   9        0.11        1.93      1.52 o 
  -5   1   9       44.68       38.89      4.78 o 
  -4   1   9       36.26       48.37      4.31 o 
  -3   1   9       20.79       18.94      2.05 o 
  -2   1   9       61.79       62.24      2.95 o 
  -1   1   9      136.97      124.17      7.54 o 
   0   1   9       11.62       12.90      1.42 o 
   1   1   9        7.39        7.36      1.17 o 
   2   1   9       10.98       13.93      1.55 o 
   3   1   9       16.48       14.51      1.76 o 
   4   1   9        0.72        0.27      1.62 o 
   5   1   9       23.32       24.39      3.64 o 
   6   1   9       47.75       57.26      5.25 o 
   7   1   9        0.05        0.40      2.29 o 
  -6   2   9        0.06        0.95      1.57 o 
  -5   2   9       49.97       47.85      3.48 o 
  -4   2   9        0.09        0.84      1.07 o 
  -3   2   9       34.80       28.82      2.43 o 
  -2   2   9       64.47       86.51     10.31 o 
  -1   2   9       90.52       96.51      3.48 o 
   0   2   9        9.58       11.91      3.91 o 
   1   2   9       49.20       51.32      3.15 o 
   2   2   9       53.26       49.63      2.47 o 
   3   2   9       71.51       68.34      3.14 o 
   4   2   9       21.86       18.80      2.96 o 
   5   2   9        0.81        1.49      1.17 o 
   6   2   9       60.38       78.95      5.66 o 
   7   2   9       21.36       20.21      3.91 o 
  -6   3   9        2.65        3.83      1.81 o 
  -5   3   9        3.14        3.73      2.02 o 
  -4   3   9        4.78        3.01      1.47 o 
  -3   3   9        0.02       -0.12      1.09 o 
  -2   3   9        4.75        6.15      1.38 o 
  -1   3   9        1.78        3.22      1.09 o 
   0   3   9       72.60       75.89      2.38 o 
   1   3   9       19.31       16.96      1.66 o 
   2   3   9       58.14       56.28      4.38 o 
   3   3   9        1.77        2.71      1.09 o 
   4   3   9       19.21       18.04      2.03 o 
   5   3   9        7.86       10.75      1.90 o 
   6   3   9       13.45       18.01      2.33 o 
   7   3   9       10.51        9.83      3.10 o 
  -5   4   9        0.00       -0.21      1.32 o 
  -4   4   9       21.46       28.06      2.76 o 
  -3   4   9        1.15        0.02      1.41 o 
  -2   4   9      167.55      164.05      6.80 o 
  -1   4   9        9.68       10.55      1.26 o 
   0   4   9      157.84      171.23      3.78 o 
   1   4   9        4.17        5.35      1.01 o 
   2   4   9      732.42      696.94     10.83 o 
   3   4   9        0.08        0.13      1.48 o 
   4   4   9      218.50      206.49      7.07 o 
   5   4   9        2.38        3.49      1.47 o 
   6   4   9       14.54       12.80      3.10 o 
   7   4   9        0.00        0.81      2.16 o 
  -5   5   9        0.21        1.07      1.57 o 
  -4   5   9        2.70        3.13      1.61 o 
  -3   5   9        2.46        2.47      1.42 o 
  -2   5   9        1.49        2.93      1.62 o 
  -1   5   9       15.74       15.90      1.95 o 
   0   5   9        1.75        1.46      0.97 o 
   1   5   9      395.90      381.68      6.11 o 
   2   5   9     1068.80     1070.63     12.11 o 
   3   5   9       38.34       48.69      2.68 o 
   4   5   9       94.96       95.39      5.93 o 
   5   5   9        2.14        4.31      2.43 o 
   6   5   9        1.81        1.35      1.89 o 
   7   5   9        0.58       -0.54      2.29 o 
  -4   6   9        0.93       -0.43      2.36 o 
  -3   6   9       26.03       28.16      2.81 o 
  -2   6   9        5.10        2.16      1.38 o 
  -1   6   9       38.75       29.84      4.98 o 
   0   6   9        0.10       -0.39      0.81 o 
   1   6   9        0.41        0.19      1.03 o 
   2   6   9       78.50       67.52      4.11 o 
   3   6   9       27.25       22.23      3.37 o 
   4   6   9       20.78       17.78      3.23 o 
   5   6   9       95.54       97.14      6.47 o 
   6   6   9        1.04        0.54      2.29 o 
   7   6   9       11.60       14.15      3.64 o 
  -4   7   9        0.12        0.74      1.62 o 
  -3   7   9        4.08        2.77      2.96 o 
  -2   7   9       69.90       55.69      3.52 o 
  -1   7   9       31.81       36.04      3.10 o 
   0   7   9       43.02       44.74      3.70 o 
   1   7   9        3.47        2.01      1.28 o 
   2   7   9       25.90       24.58      2.42 o 
   3   7   9       23.26       28.56      3.91 o 
   4   7   9        1.43        0.40      1.89 o 
   5   7   9       15.33       13.61      3.37 o 
   6   7   9        0.01        2.29      2.43 o 
  -3   8   9       22.43       31.80      4.58 o 
  -2   8   9        4.58        1.75      2.43 o 
  -1   8   9        3.53        8.08      2.83 o 
   0   8   9        5.99        5.25      1.71 o 
   1   8   9        7.18        8.71      3.30 o 
   2   8   9        2.49        3.39      1.61 o 
   3   8   9        8.09       11.45      3.10 o 
   4   8   9        0.39       -1.75      1.75 o 
   5   8   9        0.00        0.54      2.16 o 
   6   8   9        2.24        5.66      2.96 o 
  -1   9   9        9.21        7.95      3.23 o 
   0   9   9       10.43       16.57      3.64 o 
   1   9   9        3.01        0.33      1.47 o 
   2   9   9        6.60        3.28      1.80 o 
   3   9   9       12.26        9.70      2.10 o 
   4   9   9       13.95       14.55      3.77 o 
   5   9   9        6.11        7.95      3.23 o 
   1  10   9        7.84        5.89      4.18 o 
   2  10   9       11.31        8.10      2.69 o 
   3  10   9        4.36        3.91      1.91 o 
  -3  -6  10       10.07       11.45      3.50 o 
  -2  -6  10        0.41       -0.13      2.29 o 
  -1  -6  10       18.00       22.36      3.77 o 
   0  -6  10        4.41        4.58      2.43 o 
   1  -6  10        0.79       -1.08      2.02 o 
  -4  -5  10        6.76        7.14      2.96 o 
  -3  -5  10       17.51       18.32      3.64 o 
  -2  -5  10        1.41        0.57      1.42 o 
  -1  -5  10       10.63        9.34      2.00 o 
   0  -5  10        3.08        4.72      2.43 o 
   1  -5  10       19.91       25.60      4.04 o 
   2  -5  10       13.38       17.92      3.91 o 
  -5  -4  10        0.31        0.00      2.29 o 
  -4  -4  10       22.24       22.31      6.06 o 
  -3  -4  10        3.64        4.19      1.68 o 
  -2  -4  10      328.20      375.57      8.38 o 
  -1  -4  10       71.96       66.96      3.48 o 
   0  -4  10        8.55       13.47      2.96 o 
   1  -4  10       45.41       46.88      4.72 o 
   2  -4  10        0.10        0.27      2.16 o 
   3  -4  10       19.03       16.71      3.50 o 
  -6  -3  10        1.00       -0.81      2.56 o 
  -5  -3  10        5.41        4.29      1.76 o 
  -4  -3  10        9.05       10.18      1.99 o 
  -3  -3  10       16.29       16.94      2.63 o 
  -2  -3  10       24.55       31.26      2.66 o 
  -1  -3  10       69.71       73.46      3.48 o 
   0  -3  10        9.31        9.30      2.43 o 
   1  -3  10        2.45        2.69      2.02 o 
   2  -3  10       37.04       37.05      4.45 o 
   3  -3  10        0.48        0.00      1.75 o 
   4  -3  10       12.16       13.07      3.64 o 
  -6  -2  10       11.22       10.10      3.23 o 
  -5  -2  10        2.42        2.93      1.68 o 
  -4  -2  10        0.13       -0.52      1.13 o 
  -3  -2  10        1.57        1.29      1.19 o 
  -2  -2  10        0.06       -0.24      1.28 o 
  -1  -2  10       15.41       17.41      1.99 o 
   0  -2  10       60.85       67.85      3.16 o 
   1  -2  10      127.47      132.03      6.87 o 
   2  -2  10        1.40       -0.27      1.75 o 
   3  -2  10        0.09        0.27      2.02 o 
   4  -2  10        8.75        7.81      2.69 o 
   5  -2  10        4.01        4.18      2.69 o 
  -6  -1  10        3.95        4.66      1.94 o 
  -5  -1  10        0.45        4.04      1.62 o 
  -4  -1  10        3.33        0.00      1.62 o 
  -3  -1  10        2.02        1.41      1.28 o 
  -2  -1  10       29.12       24.28      3.70 o 
  -1  -1  10        0.37        0.96      1.03 o 
   0  -1  10       25.96       28.45      3.37 o 
   1  -1  10       56.48       60.36      4.72 o 
   2  -1  10       11.77       19.13      3.23 o 
   3  -1  10        3.67        2.83      2.29 o 
   4  -1  10        0.99       -0.81      1.89 o 
   5  -1  10       42.34       39.21      4.72 o 
  -6   0  10       16.33       20.30      2.80 o 
  -5   0  10        5.85        4.04      1.62 o 
  -4   0  10       16.65       14.43      2.10 o 
  -3   0  10       29.32       27.43      4.31 o 
  -2   0  10       37.55       34.20      2.47 o 
  -1   0  10       45.34       54.26      4.24 o 
   0   0  10        8.49        7.83      1.39 o 
   1   0  10        5.08        3.77      1.89 o 
   2   0  10       89.43       82.05      5.12 o 
   3   0  10        4.73        2.96      2.02 o 
   4   0  10       44.27       45.27      4.72 o 
   5   0  10       56.82       72.48      6.06 o 
   6   0  10        1.22       -1.48      1.89 o 
  -6   1  10        0.00       -1.15      1.42 o 
  -5   1  10       34.93       40.88      7.54 o 
  -4   1  10       14.14       13.85      2.76 o 
  -3   1  10        3.66        1.91      1.28 o 
  -2   1  10       45.57       45.30      6.20 o 
  -1   1  10        1.06        0.42      1.15 o 
   0   1  10        4.71        6.49      1.68 o 
   1   1  10        7.53        5.79      2.02 o 
   2   1  10        3.83        2.29      1.62 o 
   3   1  10       88.14       81.90      3.56 o 
   4   1  10       98.28      101.85      6.06 o 
   5   1  10        6.25        7.81      2.69 o 
   6   1  10        0.09       -0.13      1.89 o 
  -6   2  10        0.04        0.37      1.65 o 
  -5   2  10        6.68        6.34      1.90 o 
  -4   2  10        4.12        2.20      1.46 o 
  -3   2  10        1.92        2.16      1.33 o 
  -2   2  10       22.89       22.32      2.69 o 
  -1   2  10       35.24       39.76      2.57 o 
   0   2  10        0.63        1.12      1.00 o 
   1   2  10      185.93      183.12      4.68 o 
   2   2  10        2.08        2.02      1.62 o 
   3   2  10       44.24       39.92      2.57 o 
   4   2  10      121.28      116.95      4.43 o 
   5   2  10      103.22       94.24      4.24 o 
   6   2  10        2.91        1.08      1.48 o 
  -5   3  10        0.68        0.34      1.52 o 
  -4   3  10        3.01        7.45      1.95 o 
  -3   3  10        3.00        4.79      2.63 o 
  -2   3  10        2.15        0.81      1.19 o 
  -1   3  10      324.23      320.30     12.80 o 
   0   3  10       52.14       46.53      3.10 o 
   1   3  10       47.06       44.49      2.49 o 
   2   3  10       46.35       37.78      4.65 o 
   3   3  10        2.09        1.01      1.00 o 
   4   3  10       19.17       19.72      2.24 o 
   5   3  10        5.11        3.83      1.57 o 
   6   3  10        0.75       -0.50      1.28 o 
  -5   4  10        0.20       -0.19      1.65 o 
  -4   4  10        9.98        5.29      1.80 o 
  -3   4  10       20.18       23.21      2.57 o 
  -2   4  10        4.08        5.83      1.57 o 
  -1   4  10       76.86       83.34      7.48 o 
   0   4  10     1077.80     1064.08     19.87 o 
   1   4  10       12.27       13.43      1.39 o 
   2   4  10      306.74      310.77      6.94 o 
   3   4  10       15.12       14.99      1.90 o 
   4   4  10        0.86        0.34      1.14 o 
   5   4  10       56.81       60.14      7.41 o 
   6   4  10        0.35       -1.48      1.75 o 
  -5   5  10        3.81        4.46      2.63 o 
  -4   5  10        0.04       -0.13      1.52 o 
  -3   5  10        6.85        5.81      1.75 o 
  -2   5  10        9.46       13.22      2.05 o 
  -1   5  10       10.90       12.83      2.00 o 
   0   5  10      185.09      196.38      8.08 o 
   1   5  10      243.02      257.70      6.26 o 
   2   5  10       18.26       17.75      2.02 o 
   3   5  10        6.68        5.62      1.52 o 
   4   5  10       17.69       19.27      3.37 o 
   5   5  10        0.12       -1.08      1.75 o 
   6   5  10        8.98        7.95      2.83 o 
  -4   6  10        6.83        6.26      2.05 o 
  -3   6  10        0.08       -1.28      1.33 o 
  -2   6  10        5.84        7.57      1.90 o 
  -1   6  10        1.85        3.37      3.77 o 
   0   6  10       49.92       46.18      2.46 o 
   1   6  10       74.61       84.50      4.33 o 
   2   6  10       71.91       64.52      5.93 o 
   3   6  10       85.45      106.70      6.47 o 
   4   6  10        1.59        2.16      2.02 o 
   5   6  10       13.25       16.84      3.50 o 
   6   6  10        0.12        0.81      2.16 o 
  -3   7  10        1.44        0.57      1.57 o 
  -2   7  10        0.01       -0.34      1.52 o 
  -1   7  10        3.48        1.91      1.59 o 
   0   7  10        7.57        6.74      1.80 o 
   1   7  10       27.23       26.59      3.23 o 
   2   7  10       17.13       19.34      2.56 o 
   3   7  10       52.12       49.58      5.12 o 
   4   7  10       15.97       14.01      3.23 o 
   5   7  10        2.31        3.50      2.43 o 
   6   7  10        2.25        5.12      2.83 o 
  -2   8  10        0.54       -2.96      2.29 o 
  -1   8  10        2.32        7.81      3.10 o 
   0   8  10        0.00       -0.17      1.38 o 
   1   8  10       21.60       19.31      2.83 o 
   2   8  10        8.06        8.06      2.69 o 
   3   8  10       28.12       24.52      4.18 o 
   4   8  10       63.63       51.60      5.66 o 
   5   8  10        1.45        2.43      2.69 o 
  -1   9  10        0.94       -0.94      2.43 o 
   0   9  10        5.42        4.98      3.10 o 
   1   9  10        7.31       12.01      2.33 o 
   2   9  10       24.14       26.90      2.93 o 
   3   9  10        0.26       -0.13      2.29 o 
   4   9  10        6.33        1.75      2.69 o 
  -3  -5  11       10.77        8.76      3.23 o 
  -2  -5  11       16.30       11.46      2.20 o 
  -1  -5  11        0.55        1.08      2.02 o 
   0  -5  11        8.36        4.04      2.56 o 
   1  -5  11        1.76        2.56      2.69 o 
  -3  -4  11       12.23       12.51      2.24 o 
  -2  -4  11        3.22        1.08      1.52 o 
  -1  -4  11       61.55       55.34      7.61 o 
   0  -4  11       13.13        8.76      2.96 o 
   1  -4  11        4.17        4.18      2.56 o 
   2  -4  11        1.19        1.35      2.29 o 
  -5  -3  11        0.07       -1.93      1.52 o 
  -4  -3  11        5.67        7.73      2.69 o 
  -3  -3  11       12.66       14.68      2.18 o 
  -2  -3  11        0.72        0.44      1.29 o 
  -1  -3  11        2.77        4.12      1.61 o 
   0  -3  11       15.57        9.70      2.83 o 
   1  -3  11        2.18        4.72      2.43 o 
   2  -3  11        1.37       -0.67      2.02 o 
   3  -3  11        8.39       11.86      3.50 o 
  -5  -2  11        0.16       -2.63      1.75 o 
  -4  -2  11        0.26       -0.47      1.43 o 
  -3  -2  11        0.00        0.55      1.32 o 
  -2  -2  11        0.29       -0.33      1.55 o 
  -1  -2  11        6.10        6.57      1.95 o 
   0  -2  11        0.92       -0.27      1.48 o 
   1  -2  11        0.23        2.96      1.89 o 
   2  -2  11        3.73        2.83      2.16 o 
   3  -2  11       23.40       19.67      3.77 o 
   4  -2  11        6.34        5.39      2.83 o 
  -5  -1  11        1.92        1.73      1.46 o 
  -4  -1  11        0.00        1.35      1.75 o 
  -3  -1  11        1.63        0.54      1.75 o 
  -2  -1  11        0.42       -0.45      2.49 o 
  -1  -1  11       28.24       25.09      2.29 o 
   0  -1  11       37.27       38.40      4.04 o 
   1  -1  11       24.43       25.60      3.64 o 
   2  -1  11       16.98       15.22      3.10 o 
   3  -1  11        5.57        2.56      1.89 o 
   4  -1  11        1.86        1.62      2.29 o 
   5  -1  11        9.48        8.76      3.37 o 
  -5   0  11       10.34       10.52      2.13 o 
  -4   0  11        0.84        0.97      2.83 o 
  -3   0  11        0.01       -1.57      1.05 o 
  -2   0  11       14.28       13.84      3.64 o 
  -1   0  11       29.29       30.21      3.64 o 
   0   0  11       11.12       11.36      1.82 o 
   1   0  11        0.70        0.27      1.75 o 
   2   0  11       66.38       58.20      4.72 o 
   3   0  11       31.78       28.97      3.91 o 
   4   0  11        0.15       -0.81      1.89 o 
   5   0  11        8.23        6.74      2.96 o 
  -5   1  11        2.09        2.31      2.96 o 
  -4   1  11        0.15        3.64      1.62 o 
  -3   1  11        5.90        6.33      1.71 o 
  -2   1  11        0.47        0.00      1.14 o 
  -1   1  11        8.34       11.07      1.78 o 
   0   1  11       37.86       34.16      2.47 o 
   1   1  11       44.94       38.80      4.04 o 
   2   1  11      316.69      284.14     10.10 o 
   3   1  11        2.28        0.67      1.89 o 
   4   1  11       22.09       21.83      3.50 o 
   5   1  11        0.61        1.39      1.46 o 
   6   1  11        3.94       -0.13      2.16 o 
  -5   2  11        3.27        4.29      1.76 o 
  -4   2  11       33.00       34.77      3.30 o 
  -3   2  11        9.78       13.23      2.09 o 
  -2   2  11        7.32        4.73      2.02 o 
  -1   2  11       33.41       33.72      3.23 o 
   0   2  11        0.64        0.40      1.05 o 
   1   2  11       66.33       67.50      4.72 o 
   2   2  11        0.75        1.08      1.75 o 
   3   2  11       71.00       69.25      5.12 o 
   4   2  11        6.81        6.73      1.71 o 
   5   2  11        1.48        0.29      1.62 o 
   6   2  11        0.88       -0.13      1.52 o 
  -5   3  11        0.99       -0.50      1.61 o 
  -4   3  11        5.53        9.36      2.14 o 
  -3   3  11      126.97      138.71      5.24 o 
  -2   3  11      220.20      239.81      9.03 o 
  -1   3  11        0.15        0.38      1.19 o 
   0   3  11      152.69      164.98      5.73 o 
   1   3  11       23.57       27.75      3.37 o 
   2   3  11        0.39        0.27      1.48 o 
   3   3  11       26.53       26.13      2.43 o 
   4   3  11        1.34        0.75      1.38 o 
   5   3  11        0.42        0.54      1.38 o 
   6   3  11        0.50        0.87      1.55 o 
  -4   4  11        9.06        7.99      2.13 o 
  -3   4  11       12.65        9.90      1.99 o 
  -2   4  11      289.54      286.02     14.08 o 
  -1   4  11        8.52       12.28      1.91 o 
   0   4  11       26.24       26.73      2.38 o 
   1   4  11      184.15      188.74     12.13 o 
   2   4  11       38.27       36.11      3.77 o 
   3   4  11       64.41       67.65      8.62 o 
   4   4  11       61.84       74.00      3.76 o 
   5   4  11       21.64       26.27      5.32 o 
   6   4  11        0.07        0.54      2.16 o 
  -4   5  11        0.15        0.81      1.47 o 
  -3   5  11        0.70       -0.06      1.95 o 
  -2   5  11        0.01        1.95      1.43 o 
  -1   5  11        1.46        1.15      1.82 o 
   0   5  11       11.79       12.41      1.91 o 
   1   5  11        3.74        1.45      1.32 o 
   2   5  11        4.48        5.52      1.55 o 
   3   5  11       10.91        6.41      2.43 o 
   4   5  11       34.88       43.25      4.72 o 
   5   5  11        3.77        2.69      2.43 o 
   6   5  11       20.17       15.09      3.50 o 
  -3   6  11        0.01       -0.34      1.52 o 
  -2   6  11       18.63       15.63      2.49 o 
  -1   6  11        1.95       -0.20      1.33 o 
   0   6  11       34.95       34.65      4.11 o 
   1   6  11        9.99        7.93      1.42 o 
   2   6  11       23.90       19.94      3.37 o 
   3   6  11        0.10        1.75      2.02 o 
   4   6  11        0.01        1.08      2.02 o 
   5   6  11        1.14       -0.13      2.16 o 
  -2   7  11        8.75       10.62      2.33 o 
  -1   7  11        0.26        1.56      2.09 o 
   0   7  11        1.07        0.27      2.49 o 
   1   7  11       60.38       69.15      4.72 o 
   2   7  11       37.28       44.06      4.85 o 
   3   7  11        0.04       -1.35      2.02 o 
   4   7  11        1.61        2.43      2.43 o 
   5   7  11        0.12        1.08      2.29 o 
  -1   8  11        9.23        4.85      2.96 o 
   0   8  11        6.11       11.11      3.17 o 
   1   8  11        0.18        0.93      1.57 o 
   2   8  11       29.95       27.75      4.31 o 
   3   8  11       36.01       32.87      4.72 o 
   4   8  11       23.80       28.83      4.72 o 
   1   9  11        5.92        3.70      2.00 o 
   2   9  11        1.09        1.08      1.84 o 
   3   9  11        0.00        0.13      2.69 o 
  -3  -4  12        0.87        0.47      1.52 o 
  -2  -4  12        0.15       -0.64      1.46 o 
  -1  -4  12        0.10        2.96      2.56 o 
   0  -4  12        0.78        2.43      2.29 o 
   1  -4  12        2.54        2.56      2.43 o 
  -4  -3  12        0.07       -1.65      1.49 o 
  -3  -3  12        4.95        6.23      3.64 o 
  -2  -3  12        0.94        2.57      1.67 o 
  -1  -3  12        0.97        4.58      2.16 o 
   0  -3  12       19.26       19.54      3.50 o 
   1  -3  12        2.42        1.08      1.89 o 
   2  -3  12       18.51       22.63      4.18 o 
  -4  -2  12        6.53        5.76      1.86 o 
  -3  -2  12        0.81       -0.77      1.29 o 
  -2  -2  12        0.05       -0.33      1.28 o 
  -1  -2  12        5.99        5.79      1.71 o 
   0  -2  12       25.78       25.33      3.91 o 
   1  -2  12        0.46        1.48      2.02 o 
   2  -2  12        4.04        8.35      2.96 o 
   3  -2  12        0.22       -0.27      2.43 o 
  -4  -1  12        0.01       -0.74      1.28 o 
  -3  -1  12        6.87        8.64      1.90 o 
  -2  -1  12       30.75       30.72      4.04 o 
  -1  -1  12       14.93        9.57      2.69 o 
   0  -1  12       19.83       18.59      3.23 o 
   1  -1  12       25.00       24.65      3.77 o 
   2  -1  12        0.00        2.56      2.02 o 
   3  -1  12        1.79        0.13      2.16 o 
   4  -1  12        8.59        5.25      2.83 o 
  -5   0  12        4.52        2.93      1.76 o 
  -4   0  12        0.16       -1.01      1.33 o 
  -3   0  12        1.90        0.94      1.33 o 
  -2   0  12        1.52        3.52      1.46 o 
  -1   0  12       19.15       19.53      2.24 o 
   0   0  12       47.08       49.71      4.72 o 
   1   0  12        0.36       -1.21      1.75 o 
   2   0  12        0.03        0.94      2.02 o 
   3   0  12       15.09       21.29      3.77 o 
   4   0  12       18.52       24.39      4.18 o 
  -5   1  12       17.36       21.31      2.95 o 
  -4   1  12        6.86        3.58      1.89 o 
  -3   1  12        6.67        7.87      1.95 o 
  -2   1  12       45.89       56.38      3.48 o 
  -1   1  12       59.85       65.38      3.64 o 
   0   1  12      113.56      106.84      6.33 o 
   1   1  12       53.22       54.56      4.98 o 
   2   1  12       18.69       19.40      3.37 o 
   3   1  12        1.75        3.37      2.43 o 
   4   1  12       27.99       19.94      3.91 o 
   5   1  12        2.23        4.72      2.83 o 
  -4   2  12       21.25       25.86      2.95 o 
  -3   2  12        1.46        4.11      1.71 o 
  -2   2  12        0.55        1.90      1.38 o 
  -1   2  12        5.59        4.96      1.57 o 
   0   2  12       15.76       13.89      2.03 o 
   1   2  12        0.82        2.02      1.89 o 
   2   2  12        5.94        9.70      2.83 o 
   3   2  12        1.37       -0.27      1.89 o 
   4   2  12       10.08       14.28      3.10 o 
   5   2  12        2.67        2.16      2.43 o 
  -4   3  12       46.44       44.70     10.85 o 
  -3   3  12        1.25        3.80      1.71 o 
  -2   3  12       15.29       19.84      2.47 o 
  -1   3  12       29.05       33.30      4.85 o 
   0   3  12        5.46        6.33      3.50 o 
   1   3  12      159.13      161.27      7.54 o 
   2   3  12       16.13       17.24      3.10 o 
   3   3  12        3.78        3.23      2.29 o 
   4   3  12       28.03       34.22      4.31 o 
   5   3  12        0.33        1.08      2.16 o 
  -4   4  12       15.66       11.99      2.43 o 
  -3   4  12        1.15        0.70      1.42 o 
  -2   4  12       35.61       33.58      2.95 o 
  -1   4  12        0.70       -0.08      1.28 o 
   0   4  12       46.89       47.93      3.14 o 
   1   4  12       41.33       41.36      4.04 o 
   2   4  12        0.16       -1.75      1.48 o 
   3   4  12       19.94       23.85      3.50 o 
   4   4  12        0.48        0.25      1.95 o 
   5   4  12        0.07       -1.25      1.32 o 
  -3   5  12        0.97        1.65      1.80 o 
  -2   5  12       36.10       37.90      3.77 o 
  -1   5  12        0.03        0.56      1.38 o 
   0   5  12        8.75        9.43      1.91 o 
   1   5  12      142.48      163.29      7.54 o 
   2   5  12       18.62       21.83      3.23 o 
   3   5  12       23.02       26.00      3.50 o 
   4   5  12       12.67       15.63      3.23 o 
   5   5  12        0.81        0.00      2.02 o 
  -3   6  12        0.15       -0.40      1.62 o 
  -2   6  12        4.96        8.86      2.19 o 
  -1   6  12       41.53       46.32      4.98 o 
   0   6  12       23.41       22.00      2.57 o 
   1   6  12        8.91       14.01      2.96 o 
   3   6  12        0.05        0.27      1.89 o 
   4   6  12        2.96       -0.27      2.16 o 
   5   6  12        0.40        1.35      2.43 o 
  -2   7  12        0.90        2.28      1.84 o 
  -1   7  12       18.87       15.68      3.97 o 
   0   7  12       36.01       47.56      5.12 o 
   1   7  12        4.25        2.83      2.56 o 
   2   7  12        1.15        5.52      2.69 o 
   3   7  12       27.90       26.00      4.18 o 
   4   7  12        0.41        0.13      2.29 o 
   0   8  12        0.09       -2.29      2.29 o 
   1   8  12       36.29       41.51      4.72 o 
   2   8  12       32.27       36.91      4.98 o 
   3   8  12        7.79        8.76      3.23 o 
  -2  -3  13        0.23        1.82      1.76 o 
  -1  -3  13        2.87        1.89      2.16 o 
   0  -3  13        0.82        0.54      2.02 o 
   1  -3  13        2.64        5.66      3.10 o 
  -3  -2  13        3.85        3.64      2.43 o 
  -2  -2  13        1.46        1.91      1.59 o 
  -1  -2  13        0.70        1.48      2.02 o 
   0  -2  13        3.18        2.96      2.43 o 
   1  -2  13        3.25        4.45      2.69 o 
   2  -2  13        9.97        7.01      2.96 o 
  -3  -1  13        1.79        3.30      1.62 o 
  -2  -1  13       39.75       38.87      3.10 o 
  -1  -1  13       19.10       29.64      4.18 o 
   0  -1  13        3.07        1.48      2.02 o 
   1  -1  13        7.41        2.43      2.29 o 
   2  -1  13        0.03        2.83      2.43 o 
   3  -1  13        0.33       -0.27      2.29 o 
  -4   0  13        8.17       14.22      2.52 o 
  -3   0  13        0.19        0.96      2.09 o 
  -2   0  13        2.76        4.30      2.36 o 
  -1   0  13        1.79        4.29      1.57 o 
   0   0  13        3.17        2.69      2.02 o 
   1   0  13       45.04       48.77      5.12 o 
   2   0  13        1.86        3.37      2.43 o 
   3   0  13       16.95       18.73      4.04 o 
  -4   1  13        1.87        1.08      1.71 o 
  -3   1  13       14.91       13.61      3.70 o 
  -2   1  13        2.65        2.09      1.52 o 
  -1   1  13        1.58        0.40      1.43 o 
   0   1  13        8.74        5.39      2.43 o 
   1   1  13        0.22        0.00      1.75 o 
   2   1  13       20.92       20.34      3.64 o 
   3   1  13        1.29        0.40      2.16 o 
   4   1  13        0.44       -0.27      2.29 o 
  -4   2  13        1.04        2.44      1.71 o 
  -3   2  13        0.23       -0.40      1.38 o 
  -2   2  13        0.06        0.78      1.42 o 
  -1   2  13        2.53        5.20      2.36 o 
   0   2  13       51.23       47.56      4.72 o 
   1   2  13       23.57       18.05      3.37 o 
   2   2  13        4.38        3.77      2.29 o 
   3   2  13        0.82       -0.13      1.75 o 
   4   2  13       10.91       11.99      3.23 o 
  -3   3  13       12.53       11.72      2.33 o 
  -2   3  13       18.80       21.32      3.91 o 
  -1   3  13        9.80        8.78      1.95 o 
   0   3  13        3.13        4.04      2.16 o 
   1   3  13        0.00        1.62      2.02 o 
   2   3  13        9.47        7.01      2.56 o 
   3   3  13        4.25        4.98      2.56 o 
   4   3  13       20.69       31.93      4.31 o 
  -3   4  13       10.03        8.49      6.67 o 
  -2   4  13        0.48        0.34      2.63 o 
  -1   4  13        1.47        3.61      1.61 o 
   0   4  13        0.69       -0.67      1.62 o 
   1   4  13       10.11       12.80      2.96 o 
   2   4  13        0.98        2.69      2.02 o 
   3   4  13        4.94        8.62      2.69 o 
   4   4  13        3.65        3.50      2.56 o 
  -2   5  13        1.94       -0.41      1.52 o 
  -1   5  13       12.62       16.36      2.43 o 
   0   5  13        6.66        8.15      1.95 o 
   1   5  13        0.00       -0.67      1.62 o 
   2   5  13        9.22       11.32      2.96 o 
   3   5  13        1.40       -0.54      1.89 o 
  -2   6  13       11.35       15.40      2.67 o 
  -1   6  13        0.00        0.59      1.67 o 
   0   6  13        2.50        2.26      1.75 o 
   1   6  13        0.36        1.89      2.02 o 
   0   7  13        1.80        4.04      2.96 o 
  -2  -1  14        1.62        1.29      1.61 o 
  -1  -1  14        4.50        2.29      2.56 o 
   0  -1  14        2.18        3.37      2.43 o 
   1  -1  14        7.77        4.45      2.56 o 
  -2   0  14       30.63       26.85      3.23 o 
  -1   0  14        1.34        2.02      2.16 o 
   0   0  14       20.95       15.76      3.50 o 
   1   0  14        0.02        0.00      2.29 o 
   2   0  14        0.03        0.40      2.43 o 
  -2   1  14        7.48        5.06      3.10 o 
  -1   1  14        7.87        4.45      2.56 o 
   0   1  14        2.58        0.27      2.02 o 
   1   1  14        0.49        1.62      2.29 o 
   2   1  14        0.60        1.48      2.16 o 
   3   1  14        4.67        2.29      2.56 o 
  -2   2  14        0.25       -0.20      1.52 o 
  -1   2  14        0.07       -1.48      1.62 o 
   0   2  14       26.65       24.39      4.04 o 
   1   2  14       21.24       21.56      3.91 o 
   2   2  14        0.80       -0.67      2.02 o 
   3   2  14        0.43       -0.94      2.02 o 
  -2   3  14        0.70        0.80      1.59 o 
  -1   3  14        0.16        1.36      2.02 o 
   0   3  14       16.75       23.85      3.91 o 
   1   3  14       17.95       20.21      3.64 o 
   2   3  14       17.28       21.42      3.91 o 
   3   3  14        4.82        6.74      2.83 o 
  -2   4  14        0.04        0.88      1.65 o 
  -1   4  14        6.13        8.33      3.10 o 
   0   4  14       24.61       21.56      3.91 o 
   1   4  14        0.23        1.89      2.16 o 
   2   4  14        6.13        8.22      2.96 o 
   3   4  14       23.44       25.60      4.04 o 
  -1   5  14        0.34        1.09      1.71 o 
   0   5  14        3.43        5.12      2.69 o 
   1   5  14        2.87        2.16      2.29 o 
   2   5  14        0.25       -2.63      1.75 o 
   0   6  14        0.51        0.27      2.16 o 
   1   6  14        9.59       17.51      3.64 o 
   0   2  15        0.26       -2.56      1.89 o 
                                                 
